# Supplementary material for: 1-Aminocyclopropane-1-carboxylic acid induces resource reallocation in Pyropia yezoensis sporophytes
Source: Front Plant Sci. 2025 Aug 15;16:1632530. doi: 10.3389/fpls.2025.1632530 (PMC12394230; doi:10.3389/fpls.2025.1632530)
Supplement: Supplementary file 2 [file Table1.xlsx]

## Sheet: DE_annotation_SP4
Table S1 The list of primers used for gene expression analysis by quantitative PCR
Primer name	Contig ID	Sequence (5’-3’)
Py3877-F1	g3877	CTACTCGCCGACGGTGTATG
Py3877-R1	g3877	TACGTGACGCTGTCGCTATC
Py3839-F1	g3839	CAACCTGTCGAATGGTCAGA
Py3839-R1	g3839	TCCCATTTATCCAGCCGTAG
Py4692-F1	g4692	CCTTGATGGGAGTGTGGACT
Py4692-R1	g4692	CACCACGTCGAGTTTCTCAA
Py5417-F1	g5417	GTCGTGGACGTCACCTACCT
Py5417-R1	g5417	TGTTCTTTGGAGCCTTGTCC
Py6270-F1	g6270	CTCGTCCTCCACATTGTCAC
Py6270-R1	g6270	AACGAGTGCTGGATGTACCG
Py6057-F1	g6057	TGGCAGTGAGTATCGTCGAG
Py6057-R1	g6057	TGGATCACCAGTCCCAAGAT
Py18S-F1	*D79976	AGGGTTGATCCGCAGGGAAG
Py18S-R1	*D79976	GCTTGCGCCCACTCCATTAG
*Accession number in GenBank
