# Supplementary material for: 1-Aminocyclopropane-1-carboxylic acid induces resource reallocation in Pyropia yezoensis sporophytes
Source: Front Plant Sci. 2025 Aug 15;16:1632530. doi: 10.3389/fpls.2025.1632530 (PMC12394230; doi:10.3389/fpls.2025.1632530)
Supplement: Supplementary file 3 [file Table2.xlsx]

## Sheet: Sheet1
TableS2 List of upregulated DEGs in the P. yezoensis sporophytes treated with ACC
Query Sequence	logFC	PValue	FDR	Description	E Value	Percent Identical	Alignment Length	Coverage	Species	Origin Database	Informative
g3877.t1	7.08963	2.54498e-24	2.75316e-21	tr|A0A1X6PHA1|A0A1X6PHA1_PORUM Peptidase S1 domain-containing protein OS=Porphyra umbilicalis OX=2786 GN=BU14_0058s0076 PE=4 SV=1	9.7e-50	46.1	284	75.1	porphyra umbilicalis	TrEMBL	Yes
g4720.t1	7.06944	1.37674e-10	1.90943e-08	tr|A0A1X6P437|A0A1X6P437_PORUM Hydrolase_4 domain-containing protein OS=Porphyra umbilicalis OX=2786 GN=BU14_0229s0005 PE=4 SV=1	1.4e-83	56.7	358	68.9	porphyra umbilicalis	TrEMBL	Yes
g4656.t1	6.5076	6.03578e-13	1.48398e-10	OSX79787.1 hypothetical protein BU14_0071s0041 [Porphyra umbilicalis]	2.5e-68	52.8	356	83.2	porphyra umbilicalis	nr	No
g4692.t1	6.5076	6.03578e-13	1.48398e-10	tr|A0A1X6NSC1|A0A1X6NSC1_PORUM VWFA domain-containing protein OS=Porphyra umbilicalis OX=2786 GN=BU14_0524s0012 PE=4 SV=1	2.4e-59	42.4	356	88.8	porphyra umbilicalis	TrEMBL	Yes
g3839.t1	5.78857	4.1915e-09	4.04854e-07	tr|A0A1X6NKK7|A0A1X6NKK7_PORUM Peptidase_S8 domain-containing protein OS=Porphyra umbilicalis OX=2786 GN=BU14_1784s0001 PE=3 SV=1	4e-44	39.5	329	75.9	porphyra umbilicalis	TrEMBL	Yes
g6027.t1	5.78346	7.37954e-25	9.97898e-22	tr|A0A1X6PL78|A0A1X6PL78_PORUM Beta-lactamase domain-containing protein OS=Porphyra umbilicalis OX=2786 GN=BU14_0014s0048 PE=4 SV=1	1e-47	36.1	617	80.2	porphyra umbilicalis	TrEMBL	Yes
g6073.t1	5.64535	4.24283e-15	1.52996e-12	tr|A0A1X6PF72|A0A1X6PF72_PORUM Peptidase_S8 domain-containing protein OS=Porphyra umbilicalis OX=2786 GN=BU14_0077s0006 PE=3 SV=1	2.2e-64	44.9	403	89.4	porphyra umbilicalis	TrEMBL	Yes
g7119.t1	5.40936	4.71132e-06	0.000173357	OSX73494.1 hypothetical protein BU14_0342s0014 [Porphyra umbilicalis]	9.7e-243	70.4	700	98.6	porphyra umbilicalis	nr	No
g7418.t1	5.34629	5.76248e-59	3.11693e-55	tr|A0A1X6PA14|A0A1X6PA14_PORUM PHB domain-containing protein OS=Porphyra umbilicalis OX=2786 GN=BU14_0135s0005 PE=3 SV=1	2e-177	76.3	473	98.9	porphyra umbilicalis	TrEMBL	Yes
g3536.t1	5.26677	0.0013131	0.0163034	OSX80792.1 hypothetical protein BU14_0032s0050 [Porphyra umbilicalis]	5.3e-109	72.1	297	50.2	porphyra umbilicalis	nr	No
g1271.t1	5.06445	7.63563e-35	1.3767e-31	PXF40859.1 hypothetical protein BWQ96_09449 [Gracilariopsis chorda]	5e-117	49.8	486	66.3	gracilariopsis chorda	nr	No
g5197.t1	5.06356	2.4977e-16	1.03924e-13	sp|P42892|ECE1_HUMAN Endothelin-converting enzyme 1 OS=Homo sapiens OX=9606 GN=ECE1 PE=1 SV=2	1.3e-36	24.2	727	95.5	homo sapiens	Swiss-Prot	Yes
g8209.t1	5.01908	2.00498e-09	2.08556e-07	tr|A0A1X6PH15|A0A1X6PH15_PORUM Peptidase S1 domain-containing protein OS=Porphyra umbilicalis OX=2786 GN=BU14_0058s0023 PE=4 SV=1	2.7e-30	30.1	508	96	porphyra umbilicalis	TrEMBL	Yes
g8374.t1	4.88526	5.19573e-15	1.75648e-12	OSX81481.1 hypothetical protein BU14_0014s0033 [Porphyra umbilicalis]	7.6e-23	47.2	144	85.2	porphyra umbilicalis	nr	No
g2889.t1	4.5679	7.49087e-37	2.02591e-33	MCJ7642897.1 glycoside hydrolase family 97 catalytic domain-containing protein [Candidatus Aminicenantes bacterium]	5.3e-06	27.9	201	93.5	candidatus aminicenantes bacterium	nr	Yes
g8423.t1	4.40444	0.0049294	0.0443646	OSX74593.1 hypothetical protein BU14_0280s0009 [Porphyra umbilicalis]	2.1e-90	33.1	905	95	porphyra umbilicalis	nr	No
g4188.t1	4.36587	2.64797e-06	0.000106887	OSX68809.1 hypothetical protein BU14_2219s0001, partial [Porphyra umbilicalis]	1.4e-39	40.2	244	96.7	porphyra umbilicalis	nr	No
g2380.t1	4.28381	2.40326e-06	0.000101557	tr|A0A1X6NNG8|A0A1X6NNG8_PORUM Peptidase_S8 domain-containing protein OS=Porphyra umbilicalis OX=2786 GN=BU14_0880s0005 PE=3 SV=1	6.8e-71	38.6	490	91.5	porphyra umbilicalis	TrEMBL	Yes
g4037.t1	4.2751	1.13468e-11	1.97983e-09	tr|A0A1X6PG47|A0A1X6PG47_PORUM Peptidase_S8 domain-containing protein OS=Porphyra umbilicalis OX=2786 GN=BU14_0072s0074 PE=3 SV=1	1.3e-69	54.3	291	67.4	porphyra umbilicalis	TrEMBL	Yes
g8207.t1	4.12426	3.36963e-10	4.23869e-08	tr|A0A1X6PH15|A0A1X6PH15_PORUM Peptidase S1 domain-containing protein OS=Porphyra umbilicalis OX=2786 GN=BU14_0058s0023 PE=4 SV=1	9.6e-24	29.7	515	84.3	porphyra umbilicalis	TrEMBL	Yes
g6203.t1	3.86141	1.97755e-06	8.62625e-05	OSX77043.1 hypothetical protein BU14_0164s0004 [Porphyra umbilicalis]	1.1e-163	63.6	483	93.2	porphyra umbilicalis	nr	No
g6204.t1	3.86141	1.97755e-06	8.62625e-05	OSX79716.1 hypothetical protein BU14_0072s0074 [Porphyra umbilicalis]	1.2e-32	44.8	223	95.3	porphyra umbilicalis	nr	No
g1811.t1	3.72082	2.2748e-09	2.32159e-07	tr|A0A1X6NM45|A0A1X6NM45_PORUM Cupin type-1 domain-containing protein OS=Porphyra umbilicalis OX=2786 GN=BU14_1330s0002 PE=3 SV=1	2.3e-75	68.3	221	99.1	porphyra umbilicalis	TrEMBL	Yes
g1169.t1	3.677	4.11512e-13	1.11293e-10	OSX78455.1 hypothetical protein BU14_0108s0004 [Porphyra umbilicalis]	5.2e-33	35.1	291	73.1	porphyra umbilicalis	nr	No
g5575.t1	3.64616	1.70668e-14	5.15272e-12	OSX73054.1 hypothetical protein BU14_0382s0015 [Porphyra umbilicalis]	1.3e-51	32.2	643	61.7	porphyra umbilicalis	nr	No
g4486.t1	3.62826	7.0522e-12	1.36233e-09	sp|P16273|PRPX_HORVU Pathogen-related protein OS=Hordeum vulgare OX=4513 PE=2 SV=2	1.1e-24	34.1	229	85.3	hordeum vulgare	Swiss-Prot	Yes
g7361.t1	3.6196	1.49205e-21	1.15292e-18	OSX78934.1 hypothetical protein BU14_0094s0011 [Porphyra umbilicalis]	2.7e-196	70.4	480	99.8	porphyra umbilicalis	nr	No
g7623.t1	3.59562	3.78001e-07	2.1427e-05	tr|A0A1X6NPX5|A0A1X6NPX5_PORUM Peptidase S1 domain-containing protein OS=Porphyra umbilicalis OX=2786 GN=BU14_0686s0001 PE=4 SV=1	1.8e-41	39.2	291	92.3	porphyra umbilicalis	TrEMBL	Yes
g7608.t1	3.23135	0.000749186	0.0104998	AFQ59981.1 lipoxygenase [Neoporphyra haitanensis]	0	94.9	898	100	neoporphyra haitanensis	nr	Yes
g3410.t1	3.16077	6.13375e-14	1.74618e-11	XP_038712878.1 beta-glucosidase 42 [Tripterygium wilfordii]	5.2e-97	39.9	526	97	tripterygium wilfordii	Plant RefSeq	Yes
g5574.t1	3.10479	1.11359e-09	1.22927e-07	OSX73054.1 hypothetical protein BU14_0382s0015 [Porphyra umbilicalis]	3.6e-53	32.7	643	70.9	porphyra umbilicalis	nr	No
g6904.t1	3.01957	2.09996e-20	1.41984e-17	OSX73279.1 hypothetical protein BU14_0361s0007 [Porphyra umbilicalis]	8.8e-96	43	519	86.4	porphyra umbilicalis	nr	No
g1288.t1	2.95897	1.36008e-09	1.44248e-07	tr|A0A1X6NNZ1|A0A1X6NNZ1_PORUM Lipase_3 domain-containing protein OS=Porphyra umbilicalis OX=2786 GN=BU14_0785s0008 PE=4 SV=1	3.7e-36	33	352	86.6	porphyra umbilicalis	TrEMBL	Yes
g2181.t1	2.93033	0.000344537	0.00559639	QDM14409.1 choline dehydrogenase [Neopyropia yezoensis]	3.9e-145	100	292	100	neopyropia yezoensis	nr	Yes
g2789.t1	2.91011	6.45638e-10	7.43033e-08	tr|A0A1X6P6Y8|A0A1X6P6Y8_PORUM G domain-containing protein OS=Porphyra umbilicalis OX=2786 GN=BU14_0183s0044 PE=4 SV=1	3.9e-42	47.2	231	87.2	porphyra umbilicalis	TrEMBL	Yes
g3554.t1	2.88133	0.000559835	0.00837871	tr|A0A1X6NJX7|A0A1X6NJX7_PORUM G domain-containing protein OS=Porphyra umbilicalis OX=2786 GN=BU14_2080s0001 PE=4 SV=1	7e-42	40.5	257	72.4	porphyra umbilicalis	TrEMBL	Yes
g1892.t1	2.81878	0.00320366	0.0321495	tr|A0A5R8N6C2|A0A5R8N6C2_9ACTN Uncharacterized protein (Fragment) OS=Nonomuraea sp. KC401 OX=1848324 GN=FE391_20070 PE=4 SV=1	2.4e-45	45.2	248	90.5	nonomuraea sp. kc401	TrEMBL	No
g2072.t1	2.812	1.71471e-14	5.15272e-12	OSX79604.1 hypothetical protein BU14_0074s0034 [Porphyra umbilicalis]	5.3e-82	66	253	99.6	porphyra umbilicalis	nr	No
g7502.t1	2.68543	3.28906e-18	1.97672e-15	tr|A0A3D0WLQ2|A0A3D0WLQ2_9SPHN PHB domain-containing protein (Fragment) OS=Erythrobacter sp. OX=1042 GN=DEP68_12485 PE=4 SV=1	1.9e-13	50	102	99	erythrobacter sp.	TrEMBL	Yes
g7502.t1	2.68543	3.28906e-18	1.97672e-15	tr|A0A1X6NVP1|A0A1X6NVP1_PORUM PHB domain-containing protein OS=Porphyra umbilicalis OX=2786 GN=BU14_0414s0006 PE=4 SV=1	1.4e-102	82.4	239	100	porphyra umbilicalis	TrEMBL	Yes
g4936.t1	2.60154	9.75068e-23	8.79024e-20	tr|A0A1X6PIC2|A0A1X6PIC2_PORUM NB-ARC domain-containing protein OS=Porphyra umbilicalis OX=2786 GN=BU14_0052s0039 PE=4 SV=1	4.9e-154	40	977	76.1	porphyra umbilicalis	TrEMBL	Yes
g5844.t1	2.57999	1.14288e-08	9.41351e-07	tr|A0A1X6NVP1|A0A1X6NVP1_PORUM PHB domain-containing protein OS=Porphyra umbilicalis OX=2786 GN=BU14_0414s0006 PE=4 SV=1	2.1e-110	78.1	274	100	porphyra umbilicalis	TrEMBL	Yes
g8174.t1	2.53818	1.83345e-06	8.19598e-05	OSX78377.1 hypothetical protein BU14_0111s0046 [Porphyra umbilicalis]	3e-113	46.2	517	98.6	porphyra umbilicalis	nr	No
g8184.t1	2.53818	1.83345e-06	8.19598e-05	XP_044343698.1 peptidyl-prolyl cis-trans isomerase CYP26-2, chloroplastic-like [Triticum aestivum]	1.3e-15	35.4	226	81.7	triticum aestivum	Plant RefSeq	Yes
g4782.t1	2.52878	0.000406904	0.00641675	OSX69373.1 hypothetical protein BU14_1578s0001 [Porphyra umbilicalis]	7.5e-181	52.8	716	82	porphyra umbilicalis	nr	No
g229.t1	2.52591	1.97413e-17	1.06781e-14	XP_042379564.1 metacaspase-1-like [Zingiber officinale]	1.6e-27	32.5	342	98.8	zingiber officinale	Plant RefSeq	Yes
g8340.t1	2.50091	8.12701e-06	0.000269687	sp|Q54MQ7|DHYS_DICDI Probable deoxyhypusine synthase OS=Dictyostelium discoideum OX=44689 GN=dhps PE=3 SV=1	1.6e-118	58.1	363	89.3	dictyostelium discoideum	Swiss-Prot	Yes
g4290.t1	2.49035	6.73251e-08	4.85548e-06	tr|A0A1X6P1M8|A0A1X6P1M8_PORUM Cysteine dioxygenase OS=Porphyra umbilicalis OX=2786 GN=BU14_0268s0009 PE=3 SV=1	9.9e-92	68	281	100	porphyra umbilicalis	TrEMBL	Yes
g4299.t1	2.49035	6.73251e-08	4.85548e-06	OSX72792.1 hypothetical protein BU14_0404s0019 [Porphyra umbilicalis]	2.6e-41	63	694	95.5	porphyra umbilicalis	nr	No
g7113.t1	2.48568	3.39912e-05	0.000871366	XP_005642926.1 alcohol oxidase [Coccomyxa subellipsoidea C-169]	7.6e-24	28	585	98.3	coccomyxa subellipsoidea c-169	Plant RefSeq	Yes
g8568.t1	2.42726	2.05733e-05	0.000570521	sp|P70669|PHEX_MOUSE Phosphate-regulating neutral endopeptidase PHEX OS=Mus musculus OX=10090 GN=Phex PE=1 SV=1	2.1e-39	25.3	724	95.3	mus musculus	Swiss-Prot	Yes
g2283.t1	2.3797	0.00141291	0.0172126	tr|A0A1X6NJD1|A0A1X6NJD1_PORUM Expansin-like EG45 domain-containing protein OS=Porphyra umbilicalis OX=2786 GN=BU14_2332s0002 PE=4 SV=1	4.5e-95	91	167	75.6	porphyra umbilicalis	TrEMBL	Yes
g6232.t1	2.37883	6.93493e-07	3.47325e-05	XP_005645171.1 mitochondrial branched-chain alpha-ketoacid dehydrogenase complex, E1 alpha [Coccomyxa subellipsoidea C-169]	8.9e-83	48.4	368	96.1	coccomyxa subellipsoidea c-169	Plant RefSeq	Yes
g4940.t1	2.35799	0.00151467	0.0181042	tr|A0A1X6PL78|A0A1X6PL78_PORUM Beta-lactamase domain-containing protein OS=Porphyra umbilicalis OX=2786 GN=BU14_0014s0048 PE=4 SV=1	1.2e-52	40.2	428	52.4	porphyra umbilicalis	TrEMBL	Yes
g3542.t1	2.34605	1.0646e-05	0.000327182	OSX80239.1 hypothetical protein BU14_0056s0022 [Porphyra umbilicalis]	1e-75	38.6	459	77.2	porphyra umbilicalis	nr	No
g7982.t1	2.33807	8.49011e-17	4.17482e-14	OSX69143.1 hypothetical protein BU14_1803s0001 [Porphyra umbilicalis]	9.4e-29	75.2	157	100	porphyra umbilicalis	nr	No
g7996.t1	2.33807	8.49011e-17	4.17482e-14	OSX77197.1 hypothetical protein BU14_0158s0002 [Porphyra umbilicalis]	6.7e-103	43.3	660	93.1	porphyra umbilicalis	nr	No
g1371.t1	2.26222	1.19723e-15	4.62558e-13	OSX78501.1 hypothetical protein BU14_0107s0010 [Porphyra umbilicalis]	3.9e-101	81.9	226	89	porphyra umbilicalis	nr	No
g4743.t1	2.2599	2.0889e-06	8.96735e-05	OSX80174.1 hypothetical protein BU14_0058s0085 [Porphyra umbilicalis]	1.2e-79	41.5	516	80.8	porphyra umbilicalis	nr	No
g6741.t1	2.24239	0.000117401	0.00245501	OSX78046.1 hypothetical protein BU14_0125s0034 [Porphyra umbilicalis]	9.2e-58	59	244	73.3	porphyra umbilicalis	nr	No
g9460.t1	2.23229	0.00108031	0.0138142	tr|A0A1X6NMA7|A0A1X6NMA7_PORUM GFO_IDH_MocA domain-containing protein OS=Porphyra umbilicalis OX=2786 GN=BU14_1356s0002 PE=4 SV=1	2.5e-110	56.9	427	99.8	porphyra umbilicalis	TrEMBL	Yes
g3678.t1	2.22044	1.16698e-09	1.26244e-07	OSX80670.1 hypothetical protein BU14_0033s0014 [Porphyra umbilicalis]	7.3e-22	49.6	133	94.8	porphyra umbilicalis	nr	No
g7390.t1	2.17514	0.000436944	0.00681103	OSX69399.1 hypothetical protein BU14_1550s0002 [Porphyra umbilicalis]	1.3e-11	26.4	530	70.5	porphyra umbilicalis	nr	No
g5349.t1	2.17481	0.000892543	0.0119593	PXF45914.1 NADH-cytochrome b5 reductase 2 [Gracilariopsis chorda]	4.4e-09	26.4	368	87.6	gracilariopsis chorda	nr	Yes
g6278.t1	2.13734	2.90269e-07	1.68824e-05	OSX78202.1 hypothetical protein BU14_0116s0022 [Porphyra umbilicalis]	1e-160	56.7	564	94.8	porphyra umbilicalis	nr	No
g4834.t1	2.13214	9.36546e-11	1.36913e-08	OSX79459.1 hypothetical protein BU14_0076s0015 [Porphyra umbilicalis]	3.2e-31	58.8	114	100	porphyra umbilicalis	nr	No
g429.t1	2.08337	0.00224307	0.0244613	OSX69789.1 hypothetical protein BU14_1150s0002 [Porphyra umbilicalis]	6.1e-33	31.6	386	83.6	porphyra umbilicalis	nr	No
g8846.t1	2.07284	3.15571e-12	6.8277e-10	OSX79922.1 hypothetical protein BU14_0068s0018 [Porphyra umbilicalis]	1.6e-128	79.2	308	100	porphyra umbilicalis	nr	No
g2523.t1	2.00935	3.18999e-07	1.8356e-05	OSX72208.1 hypothetical protein BU14_0457s0001 [Porphyra umbilicalis]	5e-79	58.3	271	89	porphyra umbilicalis	nr	No
g7532.t1	1.95922	7.5701e-06	0.000257526	tr|A0A1X6NKK7|A0A1X6NKK7_PORUM Peptidase_S8 domain-containing protein OS=Porphyra umbilicalis OX=2786 GN=BU14_1784s0001 PE=3 SV=1	1.2e-127	67	379	99.2	porphyra umbilicalis	TrEMBL	Yes
g7538.t1	1.95922	7.5701e-06	0.000257526	OSX71861.1 hypothetical protein BU14_0493s0006 [Porphyra umbilicalis]	1.2e-217	83.8	451	99.8	porphyra umbilicalis	nr	No
g7270.t1	1.94786	2.16624e-05	0.00059172	MCA9676153.1 beta-lactamase family protein [Myxococcales bacterium]	3.2e-14	28.7	439	67.3	myxococcales bacterium	nr	Yes
g2027.t1	1.92837	1.36418e-07	9.1097e-06	sp|P31937|3HIDH_HUMAN 3-hydroxyisobutyrate dehydrogenase, mitochondrial OS=Homo sapiens OX=9606 GN=HIBADH PE=1 SV=2	4.8e-23	32.6	328	95.9	homo sapiens	Swiss-Prot	Yes
g8739.t1	1.9132	2.41433e-05	0.000645455	OSX80033.1 hypothetical protein BU14_0065s0038 [Porphyra umbilicalis]	4e-204	57.8	741	79.5	porphyra umbilicalis	nr	No
g8564.t1	1.91269	1.07014e-12	2.51668e-10	XP_047946055.1 L-galactose dehydrogenase [Salvia hispanica]	3.4e-91	55.8	319	95.1	salvia hispanica	Plant RefSeq	Yes
g3207.t1	1.91035	2.22745e-07	1.40096e-05	tr|A0A1X6NWK4|A0A1X6NWK4_PORUM Abhydrolase_2 domain-containing protein OS=Porphyra umbilicalis OX=2786 GN=BU14_0389s0017 PE=4 SV=1	3.1e-72	47.3	376	100	porphyra umbilicalis	TrEMBL	Yes
g7782.t1	1.89101	2.44169e-06	0.000102304	XP_021238597.1 dolichyl-diphosphooligosaccharide--protein glycosyltransferase subunit DAD1 [Numida meleagris]	7.2e-18	50	118	78.1	numida meleagris	nr	Yes
g1681.t1	1.88756	0.000239445	0.00423254	KAF0731386.1 hypothetical protein Ae201684_011289 [Aphanomyces euteiches]	1.7e-11	31.1	151	75	aphanomyces euteiches	nr	No
g1685.t1	1.88756	0.000239445	0.00423254	OSX80406.1 hypothetical protein BU14_0052s0022 [Porphyra umbilicalis]	7.4e-89	57.1	331	78	porphyra umbilicalis	nr	No
g4952.t1	1.86344	1.9153e-10	2.51542e-08	tr|A0A1X6NQC2|A0A1X6NQC2_PORUM DOMON domain-containing protein OS=Porphyra umbilicalis OX=2786 GN=BU14_0668s0008 PE=3 SV=1	1.3e-234	71.6	571	96.1	porphyra umbilicalis	TrEMBL	Yes
g1881.t1	1.8564	2.45877e-06	0.000102304	OSX74746.1 hypothetical protein BU14_0269s0026 [Porphyra umbilicalis]	2.6e-123	59.5	388	72	porphyra umbilicalis	nr	No
g3347.t1	1.84565	0.000502006	0.0076274	tr|A0A1X6P0L1|A0A1X6P0L1_PORUM RRM domain-containing protein OS=Porphyra umbilicalis OX=2786 GN=BU14_0290s0019 PE=4 SV=1	1.2e-33	82.2	90	97.8	porphyra umbilicalis	TrEMBL	Yes
g4954.t1	1.83263	6.48796e-06	0.000227879	OSX70124.1 hypothetical protein BU14_0892s0003 [Porphyra umbilicalis]	3.1e-80	76.2	269	100	porphyra umbilicalis	nr	No
g2077.t1	1.79172	2.59874e-07	1.52789e-05	OSX78501.1 hypothetical protein BU14_0107s0010 [Porphyra umbilicalis]	1.6e-102	76.9	255	100	porphyra umbilicalis	nr	No
g1673.t1	1.78866	1.29418e-10	1.84216e-08	QDM14407.1 choline dehydrogenase [Neopyropia yezoensis]	3.3e-286	100	521	93.5	neopyropia yezoensis	nr	Yes
g8868.t1	1.78195	6.77378e-05	0.00156295	OSX74701.1 hypothetical protein BU14_0272s0019 [Porphyra umbilicalis]	4.1e-20	75	88	64.2	porphyra umbilicalis	nr	No
g6368.t1	1.77653	0.00135067	0.0165664	TNY25731.1 homogentisate 1,2-dioxygenase [Fulvimonas soli]	2.2e-87	42.2	512	98.6	fulvimonas soli	nr	Yes
g8805.t1	1.74706	0.00507566	0.0452294	OSX76174.1 hypothetical protein BU14_0204s0020 [Porphyra umbilicalis]	2.8e-11	50	70	62.7	porphyra umbilicalis	nr	No
g4459.t1	1.73363	0.00173375	0.0201242	sp|Q4WQZ0|TPCH_ASPFU Methyltransferase tpcH OS=Neosartorya fumigata (strain ATCC MYA-4609 / Af293 / CBS 101355 / FGSC A1100) OX=330879 GN=tpcH PE=2 SV=2	7e-06	25.5	188	91.9	neosartorya fumigata (strain atcc mya-4609 / af293 / cbs 101355 / fgsc a1100)	Swiss-Prot	Yes
g4794.t1	1.7168	1.62075e-12	3.65277e-10	OSX69737.1 hypothetical protein BU14_1226s0001 [Porphyra umbilicalis]	3e-71	69.5	236	100	porphyra umbilicalis	nr	No
g1156.t1	1.7093	4.09178e-07	2.2356e-05	tr|L1IY96|L1IY96_GUITC RING-type domain-containing protein OS=Guillardia theta (strain CCMP2712) OX=905079 GN=GUITHDRAFT_142140 PE=4 SV=1	4.5e-16	49.5	97	52.4	guillardia theta (strain ccmp2712)	TrEMBL	Yes
g5342.t1	1.68464	2.33623e-09	2.34013e-07	XP_031111425.1 phospholipase D gamma 1-like [Ipomoea triloba]	1.1e-123	35.2	904	99.7	ipomoea triloba	Plant RefSeq	Yes
g5347.t1	1.68464	2.33623e-09	2.34013e-07	tr|A0A1X6NVN6|A0A1X6NVN6_PORUM 5-methyltetrahydropteroyltriglutamate--homocysteine S-methyltransferase OS=Porphyra umbilicalis OX=2786 GN=BU14_0414s0003 PE=3 SV=1	5.2e-284	69.9	762	99.1	porphyra umbilicalis	TrEMBL	Yes
g5127.t1	1.66756	8.52381e-06	0.000278718	OSX73938.1 hypothetical protein BU14_0319s0026 [Porphyra umbilicalis]	1.9e-306	60.9	1052	97.6	porphyra umbilicalis	nr	No
g6051.t1	1.61479	1.13628e-05	0.000345288	OSX72844.1 hypothetical protein BU14_0400s0003 [Porphyra umbilicalis]	1.1e-175	62.5	517	90.5	porphyra umbilicalis	nr	No
g3387.t1	1.61194	6.20705e-09	5.41515e-07	XP_002502358.1 ATP-binding cassette superfamily [Micromonas commoda]	8.1e-85	35.1	647	67.3	micromonas commoda	Plant RefSeq	Yes
g7401.t1	1.6042	0.000991385	0.0128904	OSX69679.1 hypothetical protein BU14_1283s0003 [Porphyra umbilicalis]	1.6e-230	67.7	597	100	porphyra umbilicalis	nr	No
g7965.t1	1.57816	1.29839e-06	6.00256e-05	OSX74916.1 hypothetical protein BU14_0261s0007 [Porphyra umbilicalis]	1.4e-98	55.5	348	59.8	porphyra umbilicalis	nr	No
g7965.t1	1.57816	1.29839e-06	6.00256e-05	OSX74916.1 hypothetical protein BU14_0261s0007 [Porphyra umbilicalis]	1.1e-98	55.5	348	76.7	porphyra umbilicalis	nr	No
g5362.t1	1.576	4.62591e-12	9.62368e-10	XP_030520881.2 protein SUPPRESSOR OF K(+) TRANSPORT GROWTH DEFECT 1-like isoform X1 [Rhodamnia argentea]	1.1e-114	49.9	461	98.9	rhodamnia argentea	Plant RefSeq	Yes
g3178.t1	1.52017	3.1393e-08	2.46094e-06	tr|A0A1X6NY67|A0A1X6NY67_PORUM Dimer_Tnp_hAT domain-containing protein OS=Porphyra umbilicalis OX=2786 GN=BU14_0357s0016 PE=4 SV=1	3.7e-145	46	635	96.6	porphyra umbilicalis	TrEMBL	Yes
g898.t1	1.51567	1.61254e-05	0.000468938	tr|A0A1X6PFT8|A0A1X6PFT8_PORUM Amino_oxidase domain-containing protein OS=Porphyra umbilicalis OX=2786 GN=BU14_0072s0075 PE=4 SV=1	4.9e-262	71.7	629	93	porphyra umbilicalis	TrEMBL	Yes
g4211.t1	1.50438	8.82614e-08	6.24151e-06	tr|A0A1X6PA29|A0A1X6PA29_PORUM C2 NT-type domain-containing protein OS=Porphyra umbilicalis OX=2786 GN=BU14_0138s0033 PE=4 SV=1	1.8e-150	81.9	548	99.6	porphyra umbilicalis	TrEMBL	Yes
g5944.t1	1.48794	8.95572e-08	6.24151e-06	OSX76665.1 hypothetical protein BU14_0180s0012 [Porphyra umbilicalis]	3.4e-98	53.9	397	100	porphyra umbilicalis	nr	No
g6099.t1	1.4872	0.00573068	0.0494239	PXF47673.1 Protein RETICULATA-RELATED 6, chloroplastic [Gracilariopsis chorda]	6.5e-23	27.3	326	64.3	gracilariopsis chorda	nr	Yes
g8720.t1	1.48536	4.13174e-08	3.10397e-06	tr|A0A1X6NPF7|A0A1X6NPF7_PORUM Peptidase S1 domain-containing protein OS=Porphyra umbilicalis OX=2786 GN=BU14_0738s0003 PE=4 SV=1	4.3e-24	28.4	479	85.7	porphyra umbilicalis	TrEMBL	Yes
g318.t1	1.48515	3.57982e-05	0.00091336	OSX69873.1 hypothetical protein BU14_1049s0002 [Porphyra umbilicalis]	5.3e-248	74.5	646	100	porphyra umbilicalis	nr	No
g2602.t1	1.47132	1.04669e-05	0.000323518	OSX74386.1 hypothetical protein BU14_0291s0005 [Porphyra umbilicalis]	1.7e-184	67.6	635	81.7	porphyra umbilicalis	nr	No
g4184.t1	1.46088	6.73292e-05	0.00156295	tr|A0A1X6PJZ3|A0A1X6PJZ3_PORUM SSD domain-containing protein OS=Porphyra umbilicalis OX=2786 GN=BU14_0025s0048 PE=4 SV=1	0	73.9	914	95.7	porphyra umbilicalis	TrEMBL	Yes
g1235.t1	1.4515	0.000915128	0.0121919	OSX74904.1 hypothetical protein BU14_0262s0021 [Porphyra umbilicalis]	5.8e-192	69.7	531	100	porphyra umbilicalis	nr	No
g3739.t1	1.40593	0.00317467	0.0319772	XP_040966691.1 polyubiquitin-A-like isoform X2 [Gossypium hirsutum]	0	97.5	761	100	gossypium hirsutum	nr	Yes
g1074.t1	1.39876	0.00134492	0.0165334	OSX71446.1 hypothetical protein BU14_0532s0007 [Porphyra umbilicalis]	6.5e-28	63.8	105	62.5	porphyra umbilicalis	nr	No
g1504.t1	1.39626	9.70907e-09	8.33593e-07	tr|A0A1X6P8B8|A0A1X6P8B8_PORUM Probable ATP-dependent transporter ycf16 OS=Porphyra umbilicalis OX=2786 GN=BU14_0171s0022 PE=3 SV=1	2.2e-170	50.7	692	70.1	porphyra umbilicalis	TrEMBL	Yes
g4322.t1	1.3932	0.000708832	0.010143	GBF90815.1 FAD-binding monooxygenase [Raphidocelis subcapitata]	2.9e-10	24.7	676	96.6	raphidocelis subcapitata	nr	Yes
g2161.t1	1.38568	0.00145373	0.0176305	OSX76149.1 hypothetical protein BU14_0205s0024 [Porphyra umbilicalis]	5.2e-222	70.9	505	100	porphyra umbilicalis	nr	No
g8389.t1	1.3529	0.00485439	0.0441266	sp|Q9LF46|HACL_ARATH 2-hydroxyacyl-CoA lyase OS=Arabidopsis thaliana OX=3702 GN=HACL PE=1 SV=1	2.2e-122	44.3	625	100	arabidopsis thaliana	Swiss-Prot	Yes
g5885.t1	1.34681	8.36154e-05	0.00185426	OSX78434.1 hypothetical protein BU14_0109s0034 [Porphyra umbilicalis]	1e-12	53.5	101	100	porphyra umbilicalis	nr	No
g1299.t1	1.34676	8.11982e-05	0.00183	tr|A0A1X6P1G8|A0A1X6P1G8_PORUM Cupin type-1 domain-containing protein OS=Porphyra umbilicalis OX=2786 GN=BU14_0269s0011 PE=3 SV=1	1.4e-58	59.2	211	100	porphyra umbilicalis	TrEMBL	Yes
g9364.t1	1.34182	0.0037125	0.0358337	tr|A0A1X6NXE8|A0A1X6NXE8_PORUM Serine O-acetyltransferase OS=Porphyra umbilicalis OX=2786 GN=BU14_0368s0015 PE=3 SV=1	1.7e-143	87.1	340	79.3	porphyra umbilicalis	TrEMBL	Yes
g1226.t1	1.34094	0.000224014	0.00402555	tr|A0A1X6P2E6|A0A1X6P2E6_PORUM Nudix hydrolase domain-containing protein OS=Porphyra umbilicalis OX=2786 GN=BU14_0258s0002 PE=4 SV=1	3.3e-56	75.5	151	64.1	porphyra umbilicalis	TrEMBL	Yes
g2891.t1	1.33796	1.47528e-07	9.73146e-06	tr|A0A1X6PI77|A0A1X6PI77_PORUM V-type proton ATPase subunit a OS=Porphyra umbilicalis OX=2786 GN=BU14_0049s0015 PE=3 SV=1	1.9e-307	62.3	983	99.6	porphyra umbilicalis	TrEMBL	Yes
g6124.t1	1.33248	1.20901e-05	0.000363306
g6124.t1	1.33248	1.20901e-05	0.000363306	tr|A0A1X6PAB7|A0A1X6PAB7_PORUM NB-ARC domain-containing protein OS=Porphyra umbilicalis OX=2786 GN=BU14_0135s0051 PE=4 SV=1	1.7e-165	40.7	968	90.6	porphyra umbilicalis	TrEMBL	Yes
g4918.t1	1.32852	0.000659773	0.00958042	AKA43792.1 mitogen-activated protein kinase 1 [Neopyropia yezoensis]	3.1e-237	100	470	100	neopyropia yezoensis	nr	Yes
g1981.t1	1.31211	2.12397e-05	0.000583175	XP_026391835.1 endoplasmic reticulum oxidoreductin-1-like [Papaver somniferum]	6.3e-55	31.3	543	77.8	papaver somniferum	Plant RefSeq	Yes
g8111.t1	1.30308	0.000184904	0.00349701	XP_005715797.1 unnamed protein product [Chondrus crispus]	4e-100	42.9	546	72.7	chondrus crispus	nr	No
g9097.t1	1.29393	0.000688059	0.00992457	tr|A0A1X6NZT8|A0A1X6NZT8_PORUM M20_dimer domain-containing protein OS=Porphyra umbilicalis OX=2786 GN=BU14_0306s0007 PE=4 SV=1	1.2e-206	75.8	496	82.1	porphyra umbilicalis	TrEMBL	Yes
g9123.t1	1.29085	0.00498929	0.0447096	OSX81011.1 hypothetical protein BU14_0027s0037 [Porphyra umbilicalis]	1.1e-15	33.6	226	68.1	porphyra umbilicalis	nr	No
g5658.t1	1.28787	0.000143495	0.00286407	tr|A0A1X6PL49|A0A1X6PL49_PORUM 4-hydroxyphenylpyruvate dioxygenase OS=Porphyra umbilicalis OX=2786 GN=BU14_0014s0114 PE=3 SV=1	7.4e-189	84.3	408	100	porphyra umbilicalis	TrEMBL	Yes
g3288.t1	1.28395	5.06766e-07	2.63567e-05	OSX80822.1 hypothetical protein BU14_0032s0079 [Porphyra umbilicalis]	4.2e-117	82.8	274	100	porphyra umbilicalis	nr	No
g4597.t1	1.273	7.79605e-06	0.000261918	tr|A0A1X6NZ97|A0A1X6NZ97_PORUM Lipase_3 domain-containing protein OS=Porphyra umbilicalis OX=2786 GN=BU14_0324s0009 PE=4 SV=1	3e-63	40.4	401	89.8	porphyra umbilicalis	TrEMBL	Yes
g7518.t1	1.25396	0.00017235	0.00329413	tr|A0A1X6P0A0|A0A1X6P0A0_PORUM Cupin type-1 domain-containing protein OS=Porphyra umbilicalis OX=2786 GN=BU14_0300s0003 PE=3 SV=1	8.8e-105	84.2	241	100	porphyra umbilicalis	TrEMBL	Yes
g8183.t1	1.22936	0.000181815	0.00345065
g2688.t1	1.22318	0.000740208	0.0104265	sp|O74477|MCA1_SCHPO Metacaspase-1 OS=Schizosaccharomyces pombe (strain 972 / ATCC 24843) OX=284812 GN=pca1 PE=2 SV=1	9.2e-19	28.8	354	80.7	schizosaccharomyces pombe (strain 972 / atcc 24843)	Swiss-Prot	Yes
g4835.t1	1.2106	0.000660445	0.00958042	OSX79450.1 hypothetical protein BU14_0076s0006 [Porphyra umbilicalis]	2e-82	75.2	218	100	porphyra umbilicalis	nr	No
g5357.t1	1.19794	0.00506483	0.0452074	XP_006424623.1 isovaleryl-CoA dehydrogenase, mitochondrial isoform X1 [Citrus clementina]	8.2e-75	48.7	339	96	citrus clementina	Plant RefSeq	Yes
g5328.t1	1.1893	0.00240344	0.0256415	tr|A0A1X6PC67|A0A1X6PC67_PORUM Glyco_trans_2-like domain-containing protein OS=Porphyra umbilicalis OX=2786 GN=BU14_0108s0018 PE=4 SV=1	7e-158	93.1	318	100	porphyra umbilicalis	TrEMBL	Yes
g2061.t1	1.18513	0.000231817	0.00415197	tr|A0A1X6NLI4|A0A1X6NLI4_PORUM J domain-containing protein OS=Porphyra umbilicalis OX=2786 GN=BU14_1753s0001 PE=4 SV=1	5.1e-183	69.5	768	100	porphyra umbilicalis	TrEMBL	Yes
g7404.t1	1.17895	7.34401e-05	0.00167611	ODN93748.1 metacaspase-1 [Cryptococcus depauperatus CBS 7855]	1.8e-38	35	366	75.7	cryptococcus depauperatus cbs 7855	nr	Yes
g2408.t1	1.17417	2.4806e-06	0.000102424	ANA56663.1 cychlophilin 3 [Neoporphyra seriata]	6.6e-107	96.6	207	100	neoporphyra seriata	nr	Yes
g6655.t1	1.17371	4.87074e-07	2.58293e-05	XP_010049791.2 uncharacterized protein LOC104438365 [Eucalyptus grandis]	1.9e-114	30.8	1124	96.4	eucalyptus grandis	Plant RefSeq	No
g1469.t1	1.16414	0.00371653	0.0358337	tr|A0A1X6NPF7|A0A1X6NPF7_PORUM Peptidase S1 domain-containing protein OS=Porphyra umbilicalis OX=2786 GN=BU14_0738s0003 PE=4 SV=1	1.3e-25	29	487	87	porphyra umbilicalis	TrEMBL	Yes
g1759.t1	1.16098	0.000188231	0.00353521	OSX81018.1 hypothetical protein BU14_0027s0044 [Porphyra umbilicalis]	1.9e-127	75.2	331	100	porphyra umbilicalis	nr	No
g1363.t1	1.14887	0.000326842	0.00535724	sp|Q02253|MMSA_RAT Methylmalonate-semialdehyde dehydrogenase [acylating], mitochondrial OS=Rattus norvegicus OX=10116 GN=Aldh6a1 PE=1 SV=1	6.6e-86	45.2	476	84.4	rattus norvegicus	Swiss-Prot	Yes
g2126.t1	1.14786	0.000820906	0.0112698	OSX81481.1 hypothetical protein BU14_0014s0033 [Porphyra umbilicalis]	2.3e-22	46.8	126	78.1	porphyra umbilicalis	nr	No
g7376.t1	1.14631	2.83315e-06	0.000113515	AKA43795.1 mitogen-activated protein kinase 4 [Neopyropia yezoensis]	1.9e-269	100	497	100	neopyropia yezoensis	nr	Yes
g8582.t1	1.13477	0.000204484	0.00375746	OSX70530.1 hypothetical protein BU14_0731s0005 [Porphyra umbilicalis]	1.6e-116	66.4	354	100	porphyra umbilicalis	nr	No
g7241.t1	1.12157	2.98104e-05	0.000778959	OSX74071.1 hypothetical protein BU14_0311s0011 [Porphyra umbilicalis]	0	94.5	657	96.6	porphyra umbilicalis	nr	No
g8800.t1	1.11974	0.00172275	0.0200394	tr|A0A1X6P426|A0A1X6P426_PORUM DUF202 domain-containing protein OS=Porphyra umbilicalis OX=2786 GN=BU14_0229s0019 PE=4 SV=1	1.7e-52	71.2	233	100	porphyra umbilicalis	TrEMBL	Yes
g798.t1	1.10479	0.00570465	0.0492915	tr|A0A1X6NT51|A0A1X6NT51_PORUM Nucleotid_trans domain-containing protein OS=Porphyra umbilicalis OX=2786 GN=BU14_0505s0024 PE=4 SV=1	0	95	736	98.9	porphyra umbilicalis	TrEMBL	Yes
g9394.t1	1.09867	0.000302731	0.00508531	sp|Q9FL12|DEGP9_ARATH Protease Do-like 9 OS=Arabidopsis thaliana OX=3702 GN=DEGP9 PE=1 SV=1	8.9e-101	39.8	548	78.4	arabidopsis thaliana	Swiss-Prot	Yes
g8621.t1	1.08915	0.00270941	0.0281831	OSX69071.1 hypothetical protein BU14_1904s0002 [Porphyra umbilicalis]	5.7e-89	84.4	225	90.7	porphyra umbilicalis	nr	No
g763.t1	1.07642	0.00489921	0.0442401	XP_023891018.1 short/branched chain specific acyl-CoA dehydrogenase, mitochondrial-like [Quercus suber]	9.8e-103	54.9	368	99.2	quercus suber	Plant RefSeq	Yes
g7399.t1	1.0762	8.12653e-06	0.000269687	OSX77263.1 hypothetical protein BU14_0153s0005 [Porphyra umbilicalis]	3.7e-149	73.8	546	100	porphyra umbilicalis	nr	No
g9148.t1	1.06716	0.00316706	0.0319601	tr|A0A1X6NJP6|A0A1X6NJP6_PORUM Peptidyl-prolyl cis-trans isomerase OS=Porphyra umbilicalis OX=2786 GN=BU14_2184s0002 PE=3 SV=1	9e-55	93.5	107	70.9	porphyra umbilicalis	TrEMBL	Yes
g7284.t1	1.0657	1.01202e-05	0.000314599	tr|A0A1X6PBS9|A0A1X6PBS9_PORUM PPIase cyclophilin-type domain-containing protein OS=Porphyra umbilicalis OX=2786 GN=BU14_0111s0048 PE=4 SV=1	8.1e-105	57.1	564	85.1	porphyra umbilicalis	TrEMBL	Yes
g8804.t1	1.04976	0.00545326	0.0479621	BAQ02347.1 vanadium-dependent bromoperoxidase [Neopyropia yezoensis]	6e-238	100	450	100	neopyropia yezoensis	nr	Yes
g5641.t1	1.03964	4.45315e-05	0.00109987	OSX79604.1 hypothetical protein BU14_0074s0034 [Porphyra umbilicalis]	8.6e-77	63.8	254	100	porphyra umbilicalis	nr	No
g3369.t1	1.02639	0.000301528	0.00508089	tr|A0A1S4CHR8|A0A1S4CHR8_TOBAC DNA helicase OS=Nicotiana tabacum OX=4097 GN=LOC107819093 PE=4 SV=1	1.3e-35	49.1	214	99	nicotiana tabacum	TrEMBL	Yes
g3369.t1	1.02639	0.000301528	0.00508089	tr|A0A1X6NRV4|A0A1X6NRV4_PORUM DNA helicase OS=Porphyra umbilicalis OX=2786 GN=BU14_0550s0007 PE=3 SV=1	0	92.1	810	94.5	porphyra umbilicalis	TrEMBL	Yes
g6392.t1	1.02523	4.15107e-05	0.0010395	tr|A0A1X6PGU9|A0A1X6PGU9_PORUM GH16 domain-containing protein OS=Porphyra umbilicalis OX=2786 GN=BU14_0066s0039 PE=4 SV=1	1.3e-146	86.7	264	77.1	porphyra umbilicalis	TrEMBL	Yes
g8799.t1	1.02477	5.9185e-05	0.00141027	OSX75627.1 hypothetical protein BU14_0229s0015 [Porphyra umbilicalis]	1.4e-93	83.8	271	100	porphyra umbilicalis	nr	No
g3804.t1	1.02184	3.96817e-05	0.000998317	XP_022838357.1 Snf7 [Ostreococcus tauri]	1.8e-29	41.4	203	97.1	ostreococcus tauri	Plant RefSeq	Yes
g8853.t1	1.01955	0.000204927	0.00375746	KAA8496902.1 hypothetical protein FVE85_0631 [Porphyridium purpureum]	6.4e-10	30.4	158	89.2	porphyridium purpureum	nr	No
g1437.t1	1.00793	0.00342767	0.033741	tr|A0A1X6P8U1|A0A1X6P8U1_PORUM GPN-loop GTPase 2 OS=Porphyra umbilicalis OX=2786 GN=BU14_0164s0014 PE=3 SV=1	2.5e-119	82.2	275	98.9	porphyra umbilicalis	TrEMBL	Yes
g8393.t1	1.00521	0.000159273	0.00311013	OSX74617.1 hypothetical protein BU14_0279s0003 [Porphyra umbilicalis]	9.2e-179	62.2	516	60.4	porphyra umbilicalis	nr	No
g5102.t1	1.00384	0.000968336	0.0126821	tr|A0A1X6NM45|A0A1X6NM45_PORUM Cupin type-1 domain-containing protein OS=Porphyra umbilicalis OX=2786 GN=BU14_1330s0002 PE=3 SV=1	1.3e-73	66.5	221	99.1	porphyra umbilicalis	TrEMBL	Yes
