# Supplementary material for: 1-Aminocyclopropane-1-carboxylic acid induces resource reallocation in Pyropia yezoensis sporophytes
Source: Front Plant Sci. 2025 Aug 15;16:1632530. doi: 10.3389/fpls.2025.1632530 (PMC12394230; doi:10.3389/fpls.2025.1632530)
Supplement: Supplementary file 4 [file Table3.xlsx]

## Sheet: Sheet1
TableS3 List of downregulated DEGs in the P. yezoensis sporophytes treated with ACC
Query Sequence	logFC	PValue	FDR	Description	E Value	Percent Identical	Alignment Length	Coverage	Species	Origin Database	Informative
g6953.t1	-5.60384	4.18315e-11	6.46476e-09	OSX71386.1 hypothetical protein BU14_0541s0008 [Porphyra umbilicalis]	0	73.2	1038	96	porphyra umbilicalis	nr	No
g6270.t1	-3.71078	9.40151e-10	1.60474e-08	tr|A0A1X6PIY9|A0A1X6PIY9_PORUM RNase H type-1 domain-containing protein OS=Porphyra umbilicalis OX=2786 GN=BU14_0031s0011 PE=4 SV=1	7.3e-30	40.6	276	83.7	porphyra umbilicalis	TrEMBL	Yes
g46.t1	-3.69637	0.00118534	0.0149802
g8024.t1	-3.3689	0.00321884	0.032242	tr|A0A1X6NT16|A0A1X6NT16_PORUM DUF1775 domain-containing protein OS=Porphyra umbilicalis OX=2786 GN=BU14_0504s0004 PE=4 SV=1	1.8e-70	73.5	181	99.4	porphyra umbilicalis	TrEMBL	Yes
g5417.t1	-3.28541	1.54043e-08	1.22532e-06	OSX74360.1 hypothetical protein BU14_0292s0003 [Porphyra umbilicalis]	7.4e-41	52.6	192	79.7	porphyra umbilicalis	nr	No
g8157.t1	-3.27624	1.99778e-06	8.64478e-05	OSX69554.1 hypothetical protein BU14_1399s0002, partial [Porphyra umbilicalis]	8.6e-85	69.7	208	82.7	porphyra umbilicalis	nr	No
g6004.t1	-3.16997	0.000128989	0.00262294	OSX73478.1 hypothetical protein BU14_0345s0010 [Porphyra umbilicalis]	1.1e-21	39.1	207	94.5	porphyra umbilicalis	nr	No
g1150.t1	-3.04251	2.06734e-05	0.000570521	OSX74593.1 hypothetical protein BU14_0280s0009 [Porphyra umbilicalis]	2.3e-87	32.1	915	89.8	porphyra umbilicalis	nr	No
g6057.t1	-2.99729	1.86278e-07	1.1995e-05	sp|A0A4Y1YQ38|FCP_CHAMQ Fucoxanthin-chlorophyll a-c binding protein, chloroplastic OS=Chattonella marina var. antiqua OX=859642 PE=1 SV=1	1.1e-13	34.6	188	89.9	chattonella marina var. antiqua	Swiss-Prot	Yes
g8076.t1	-2.93307	9.41906e-12	1.75682e-09	tr|A0A1X6PHQ1|A0A1X6PHQ1_PORUM PUM-HD domain-containing protein OS=Porphyra umbilicalis OX=2786 GN=BU14_0053s0036 PE=4 SV=1	9.9e-130	49	929	78.9	porphyra umbilicalis	TrEMBL	Yes
g1332.t1	-2.86741	0.000749293	0.0104998	OSX71157.1 hypothetical protein BU14_0585s0004 [Porphyra umbilicalis]	3.7e-137	40.5	798	98.5	porphyra umbilicalis	nr	No
g2614.t1	-2.67664	0.00418545	0.0393724	VEU38454.1 unnamed protein product, partial [Pseudo-nitzschia multistriata]	8.5e-17	55.3	94	98.9	pseudo-nitzschia multistriata	nr	No
g3634.t1	-2.58078	0.00104829	0.0135005	OSX75183.1 hypothetical protein BU14_0249s0002 [Porphyra umbilicalis]	5.4e-27	31.5	302	81.3	porphyra umbilicalis	nr	No
g1883.t1	-2.57503	0.000531444	0.00805205	tr|A0A1X6NYF7|A0A1X6NYF7_PORUM SCP domain-containing protein OS=Porphyra umbilicalis OX=2786 GN=BU14_0332s0006 PE=4 SV=1	2.9e-12	36.6	123	52.6	porphyra umbilicalis	TrEMBL	Yes
g6514.t1	-2.54471	0.00016267	0.00315441	OSX75050.1 hypothetical protein BU14_0256s0003 [Porphyra umbilicalis]	1.5e-17	34.7	150	80.2	porphyra umbilicalis	nr	No
g1362.t1	-2.51824	0.00131416	0.0163034	tr|A0A1X6NSD8|A0A1X6NSD8_PORUM Peptidase_S8 domain-containing protein OS=Porphyra umbilicalis OX=2786 GN=BU14_0532s0001 PE=3 SV=1	2.4e-141	65.8	450	93.2	porphyra umbilicalis	TrEMBL	Yes
g4752.t1	-2.32434	0.000107092	0.00230781	ADO23652.1 catalase [Neopyropia yezoensis]	1.1e-302	100	527	100	neopyropia yezoensis	nr	Yes
g2059.t1	-2.31509	1.05812e-07	7.24477e-06	OSX69519.1 hypothetical protein BU14_1436s0001 [Porphyra umbilicalis]	1.7e-171	55.2	770	100	porphyra umbilicalis	nr	No
g1638.t1	-2.31475	9.00051e-08	6.24151e-06	tr|A0A1X6NM45|A0A1X6NM45_PORUM Cupin type-1 domain-containing protein OS=Porphyra umbilicalis OX=2786 GN=BU14_1330s0002 PE=3 SV=1	4.3e-50	53.8	208	95.4	porphyra umbilicalis	TrEMBL	Yes
g248.t1	-2.24629	0.00434059	0.0405496	OSX81253.1 hypothetical protein BU14_0023s0058 [Porphyra umbilicalis]	9.5e-62	47	285	94.7	porphyra umbilicalis	nr	No
g9218.t1	-2.19125	4.54767e-07	2.43548e-05	MBV2264188.1 C-terminal helicase domain-containing protein [Thauera sp.]	1.4e-17	34.5	232	60	thauera sp.	nr	Yes
g3912.t1	-2.17423	6.94781e-11	1.04391e-08	WP_222903464.1 Rieske (2Fe-2S) protein, partial [Escherichia coli]	9.5e-103	94.4	198	100	escherichia coli	nr	Yes
g6341.t1	-2.15355	1.34247e-11	2.26919e-09	tr|A0A1X6NST0|A0A1X6NST0_PORUM FtsJ domain-containing protein OS=Porphyra umbilicalis OX=2786 GN=BU14_0516s0003 PE=3 SV=1	4.4e-57	44.7	378	98.8	porphyra umbilicalis	TrEMBL	Yes
g9415.t1	-2.14841	4.6237e-13	1.19093e-10	tr|A0A1X6NT30|A0A1X6NT30_PORUM Glutamine amidotransferase type-2 domain-containing protein OS=Porphyra umbilicalis OX=2786 GN=BU14_0513s0014 PE=4 SV=1	8.9e-289	86.4	565	99.6	porphyra umbilicalis	TrEMBL	Yes
g3268.t1	-2.14285	0.00350582	0.0341675	tr|A0A1X6P7C1|A0A1X6P7C1_PORUM PA14 domain-containing protein OS=Porphyra umbilicalis OX=2786 GN=BU14_0176s0034 PE=3 SV=1	0	55.3	1597	96.6	porphyra umbilicalis	TrEMBL	Yes
g1693.t1	-2.11825	4.63469e-06	0.000171706	sp|P96847|AVTA_MYCTU Valine--pyruvate aminotransferase OS=Mycobacterium tuberculosis (strain ATCC 25618 / H37Rv) OX=83332 GN=aspB PE=1 SV=2	2.3e-66	39.5	461	93.7	mycobacterium tuberculosis (strain atcc 25618 / h37rv)	Swiss-Prot	Yes
g3575.t1	-2.11345	0.00173759	0.0201255	WP_237270698.1 aspartyl/asparaginyl beta-hydroxylase domain-containing protein [Streptomyces caniscabiei]	8.6e-16	44.6	112	58	streptomyces caniscabiei	nr	Yes
g7441.t1	-2.09469	4.89222e-09	4.57996e-07	tr|A0A1X6P7H9|A0A1X6P7H9_PORUM AB hydrolase-1 domain-containing protein OS=Porphyra umbilicalis OX=2786 GN=BU14_0178s0021 PE=4 SV=1	1e-170	83.9	355	100	porphyra umbilicalis	TrEMBL	Yes
g3797.t1	-2.08041	5.43502e-09	4.98272e-07	XP_002979526.2 leucine carboxyl methyltransferase 1 homolog [Selaginella moellendorffii]	7.8e-26	29.8	346	87.9	selaginella moellendorffii	Plant RefSeq	Yes
g3351.t1	-2.07616	3.02966e-06	0.000119616	tr|A0A1X6NU61|A0A1X6NU61_PORUM DUF1995 domain-containing protein OS=Porphyra umbilicalis OX=2786 GN=BU14_0461s0001 PE=4 SV=1	4.9e-49	75.7	169	57.9	porphyra umbilicalis	TrEMBL	Yes
g7362.t1	-2.06534	3.55973e-10	4.37604e-08	OSX76840.1 hypothetical protein BU14_0172s0022 [Porphyra umbilicalis]	8.6e-299	77.6	781	94.1	porphyra umbilicalis	nr	No
g7362.t1	-2.06534	3.55973e-10	4.37604e-08	OSX76840.1 hypothetical protein BU14_0172s0022 [Porphyra umbilicalis]	8.9e-299	77.6	780	91.1	porphyra umbilicalis	nr	No
g7425.t1	-2.0519	0.000677546	0.00979906	tr|A0A1X6PBL5|A0A1X6PBL5_PORUM Spondin domain-containing protein OS=Porphyra umbilicalis OX=2786 GN=BU14_0120s0013 PE=4 SV=1	3.7e-57	55.1	225	94.2	porphyra umbilicalis	TrEMBL	Yes
g2936.t1	-1.99621	0.00123897	0.0155851	XP_028806800.1 photosystem I chlorophyll a/b-binding protein 5, chloroplastic [Prosopis alba]	1.9e-09	32.8	189	93.8	prosopis alba	Plant RefSeq	Yes
g5870.t1	-1.96493	0.0029218	0.0301029	OSX80881.1 hypothetical protein BU14_0031s0053 [Porphyra umbilicalis]	4.3e-61	46.6	290	81.2	porphyra umbilicalis	nr	No
g9367.t1	-1.93367	0.000479512	0.00732677	OSX73211.1 hypothetical protein BU14_0368s0011 [Porphyra umbilicalis]	0	64.2	987	92.2	porphyra umbilicalis	nr	No
g6768.t1	-1.93229	5.82746e-07	3.00197e-05	KAA8492987.1 Dihydrolipoyllysine-residue acetyltransferase component 4 [Porphyridium purpureum]	1.6e-171	62.8	680	93.4	porphyridium purpureum	nr	Yes
g4048.t1	-1.88442	5.63452e-09	4.99625e-07	tr|A0A1X6PD89|A0A1X6PD89_PORUM Fructose-bisphosphate aldolase OS=Porphyra umbilicalis OX=2786 GN=BU14_0096s0001 PE=3 SV=1	9.6e-216	92.3	416	100	porphyra umbilicalis	TrEMBL	Yes
g7220.t1	-1.87904	4.91103e-09	4.57996e-07	OSX70409.1 hypothetical protein BU14_0764s0001, partial [Porphyra umbilicalis]	6.6e-124	74.4	312	60.9	porphyra umbilicalis	nr	No
g755.t1	-1.86769	7.91388e-05	0.00179105	OSX76730.1 hypothetical protein BU14_0177s0011 [Porphyra umbilicalis]	1.2e-27	51.8	166	90	porphyra umbilicalis	nr	No
g5638.t1	-1.8592	3.7587e-06	0.000143175	MBA2450633.1 hypothetical protein [Chloroflexi bacterium]	8.9e-08	29.4	262	50.6	chloroflexi bacterium	nr	No
g2048.t1	-1.84909	4.17668e-07	2.25917e-05	tr|A0A1X6PAR3|A0A1X6PAR3_PORUM Alpha-galactosidase OS=Porphyra umbilicalis OX=2786 GN=BU14_0127s0045 PE=4 SV=1	0	86.5	726	68.7	porphyra umbilicalis	TrEMBL	Yes
g5736.t1	-1.84901	1.4387e-05	0.000424403	tr|A0A1X6PJG1|A0A1X6PJG1_PORUM Peptidylprolyl isomerase OS=Porphyra umbilicalis OX=2786 GN=BU14_0031s0058 PE=4 SV=1	3.8e-72	84.9	159	100	porphyra umbilicalis	TrEMBL	Yes
g3644.t1	-1.84524	0.00011918	0.0024794	tr|A0A1X6PCN1|A0A1X6PCN1_PORUM Nitric oxide dioxygenase OS=Porphyra umbilicalis OX=2786 GN=BU14_0103s0023 PE=3 SV=1	3.3e-110	58.3	427	97.2	porphyra umbilicalis	TrEMBL	Yes
g1908.t1	-1.83765	0.000281069	0.00482635	tr|A0A1X6P5N2|A0A1X6P5N2_PORUM F420_oxidored domain-containing protein OS=Porphyra umbilicalis OX=2786 GN=BU14_0203s0003 PE=4 SV=1	6.9e-141	61.4	472	75.2	porphyra umbilicalis	TrEMBL	Yes
g5067.t1	-1.83324	1.80338e-06	8.12959e-05	tr|A0A1X6NKH8|A0A1X6NKH8_PORUM PEROXIDASE_4 domain-containing protein OS=Porphyra umbilicalis OX=2786 GN=BU14_1818s0002 PE=3 SV=1	1.8e-119	79.1	297	86.1	porphyra umbilicalis	TrEMBL	Yes
g5067.t1	-1.83324	1.80338e-06	8.12959e-05	tr|A0A1X6NKH8|A0A1X6NKH8_PORUM PEROXIDASE_4 domain-containing protein OS=Porphyra umbilicalis OX=2786 GN=BU14_1818s0002 PE=3 SV=1	2.7e-119	79.1	297	99.7	porphyra umbilicalis	TrEMBL	Yes
g1809.t1	-1.80709	5.30684e-06	0.000191365	OSX81084.1 hypothetical protein BU14_0027s0110 [Porphyra umbilicalis]	2.3e-228	96.3	404	100	porphyra umbilicalis	nr	No
g7449.t1	-1.79488	9.66309e-05	0.0021247	OSX79421.1 hypothetical protein BU14_0077s0041 [Porphyra umbilicalis]	1.1e-69	49.2	356	99.7	porphyra umbilicalis	nr	No
g7449.t1	-1.79488	9.66309e-05	0.0021247	sp|P83592|PHEG_COROI R-phycoerythrin gamma chain, chloroplastic OS=Corallina officinalis OX=35170 PE=1 SV=1	2e-20	34.1	208	68.1	corallina officinalis	Swiss-Prot	Yes
g1822.t1	-1.78069	3.04972e-11	4.85174e-09	BAF48320.1 reverse transcriptase, partial [Neopyropia yezoensis]	9.1e-33	85.9	85	83.3	neopyropia yezoensis	nr	Yes
g1465.t1	-1.77716	4.37712e-05	0.00108605	QDG03173.1 aspartokinase/homoserine dehydrogenase 2 [Eleusine coracana subsp. coracana]	2.7e-91	57.4	319	98.8	eleusine coracana subsp. coracana	nr	Yes
g3135.t1	-1.77079	0.00109534	0.0139405	OSX71446.1 hypothetical protein BU14_0532s0007 [Porphyra umbilicalis]	4.6e-13	39.3	117	68.4	porphyra umbilicalis	nr	No
g7648.t1	-1.76189	6.2347e-07	3.18146e-05	tr|A0A1X6P8Q2|A0A1X6P8Q2_PORUM Peptidylprolyl isomerase OS=Porphyra umbilicalis OX=2786 GN=BU14_0165s0008 PE=4 SV=1	2e-74	86.5	223	100	porphyra umbilicalis	TrEMBL	Yes
g7457.t1	-1.75771	1.14863e-08	9.41351e-07	XP_016712900.1 dihydrolipoyl dehydrogenase 2, chloroplastic [Gossypium hirsutum]	7.2e-162	59.3	492	99.6	gossypium hirsutum	Plant RefSeq	Yes
g3078.t1	-1.73792	0.000473594	0.00725686	OSX79261.1 hypothetical protein BU14_0082s0026 [Porphyra umbilicalis]	4.6e-136	80.8	312	100	porphyra umbilicalis	nr	No
g6531.t1	-1.73587	0.00106966	0.0137104	OSX71691.1 hypothetical protein BU14_0510s0008 [Porphyra umbilicalis]	7.4e-106	68.8	394	83	porphyra umbilicalis	nr	No
g8184.t1	-1.72805	1.90024e-05	0.000535333	XP_044343698.1 peptidyl-prolyl cis-trans isomerase CYP26-2, chloroplastic-like [Triticum aestivum]	1.3e-15	35.4	226	81.7	triticum aestivum	Plant RefSeq	Yes
g8184.t1	-1.72805	1.90024e-05	0.000535333	XP_044343698.1 peptidyl-prolyl cis-trans isomerase CYP26-2, chloroplastic-like [Triticum aestivum]	1.3e-15	35.4	226	81.7	triticum aestivum	Plant RefSeq	Yes
g2832.t1	-1.70864	1.46227e-08	1.18051e-06	tr|A0A1X6P412|A0A1X6P412_PORUM Rieske domain-containing protein OS=Porphyra umbilicalis OX=2786 GN=BU14_0234s0022 PE=3 SV=1	3.7e-81	73.1	212	93.8	porphyra umbilicalis	TrEMBL	Yes
g9269.t1	-1.70649	5.21594e-08	3.8648e-06	tr|A0A1X6NQS0|A0A1X6NQS0_PORUM Amino_oxidase domain-containing protein OS=Porphyra umbilicalis OX=2786 GN=BU14_0626s0017 PE=4 SV=1	1.8e-149	79.5	434	92.1	porphyra umbilicalis	TrEMBL	Yes
g2866.t1	-1.70275	8.44818e-07	4.11678e-05	tr|A0A1X6NR55|A0A1X6NR55_PORUM Aminotran_1_2 domain-containing protein OS=Porphyra umbilicalis OX=2786 GN=BU14_0608s0010 PE=4 SV=1	2.7e-177	74.3	459	93.4	porphyra umbilicalis	TrEMBL	Yes
g2617.t1	-1.68062	0.00220626	0.0242554	tr|A0A1X6PE37|A0A1X6PE37_PORUM TLDc domain-containing protein (Fragment) OS=Porphyra umbilicalis OX=2786 GN=BU14_0086s0009 PE=4 SV=1	6e-118	87.3	244	89.7	porphyra umbilicalis	TrEMBL	Yes
g8204.t1	-1.66977	1.01701e-08	8.59536e-07	XP_028766388.1 uncharacterized protein LOC114724238 isoform X1 [Prosopis alba]	4e-40	36.3	339	74.1	prosopis alba	nr	No
g2807.t1	-1.66688	0.000660658	0.00958042	OSX80014.1 hypothetical protein BU14_0065s0019 [Porphyra umbilicalis]	1.2e-71	45.7	411	89.1	porphyra umbilicalis	nr	No
g7139.t1	-1.64574	5.57482e-08	4.07489e-06	OSX79501.1 hypothetical protein BU14_0076s0057 [Porphyra umbilicalis]	5e-302	85.6	645	100	porphyra umbilicalis	nr	No
g8297.t1	-1.64545	7.85628e-05	0.00178549	OSX80445.1 hypothetical protein BU14_0052s0059 [Porphyra umbilicalis]	7e-86	67.4	224	100	porphyra umbilicalis	nr	No
g8299.t1	-1.64545	7.85628e-05	0.00178549	OSX80448.1 hypothetical protein BU14_0052s0063 [Porphyra umbilicalis]	3.6e-51	62.8	234	89.3	porphyra umbilicalis	nr	No
g2613.t1	-1.63764	3.96173e-07	2.18663e-05	OSX79123.1 hypothetical protein BU14_0086s0010 [Porphyra umbilicalis]	1.3e-86	86.7	211	100	porphyra umbilicalis	nr	No
g2616.t1	-1.63764	3.96173e-07	2.18663e-05	OSX79123.1 hypothetical protein BU14_0086s0010 [Porphyra umbilicalis]	1.3e-86	86.7	211	100	porphyra umbilicalis	nr	No
g3961.t1	-1.63693	6.56574e-05	0.00153078	OSX70434.1 hypothetical protein BU14_0759s0003 [Porphyra umbilicalis]	2.3e-30	55.2	165	100	porphyra umbilicalis	nr	No
g6242.t1	-1.6364	3.79972e-09	3.73685e-07	sp|Q9S726|RPI3_ARATH Probable ribose-5-phosphate isomerase 3, chloroplastic OS=Arabidopsis thaliana OX=3702 GN=RPI3 PE=1 SV=1	1.9e-71	62.9	232	98.3	arabidopsis thaliana	Swiss-Prot	Yes
g4099.t1	-1.61904	5.79483e-05	0.00139308	tr|A0A3D3L963|A0A3D3L963_9BACT Uncharacterized protein OS=Verrucomicrobiales bacterium OX=2026801 GN=DIT64_05370 PE=4 SV=1	2.7e-16	24.2	592	94.6	verrucomicrobiales bacterium	TrEMBL	No
g4099.t1	-1.61904	5.79483e-05	0.00139308
g4196.t1	-1.61016	0.0055533	0.0485263	PIV87824.1 amidohydrolase [Hydrogenophilales bacterium CG17_big_fil_post_rev_8_21_14_2_50_63_12]	1.5e-17	33.2	298	96.4	hydrogenophilales bacterium cg17_big_fil_post_rev_8_21_14_2_50_63_12	nr	Yes
g2667.t1	-1.6078	6.7904e-05	0.00156295	tr|A0A1X6PG91|A0A1X6PG91_PORUM Aspartate-semialdehyde dehydrogenase OS=Porphyra umbilicalis OX=2786 GN=BU14_0070s0052 PE=3 SV=1	5.3e-178	88.9	361	100	porphyra umbilicalis	TrEMBL	Yes
g8866.t1	-1.60741	0.00332509	0.0330007	OSX76103.1 hypothetical protein BU14_0207s0022 [Porphyra umbilicalis]	8.3e-205	65.4	557	100	porphyra umbilicalis	nr	No
g8510.t1	-1.60592	0.000287668	0.00492404	MBL8265903.1 beta-lactamase family protein [Steroidobacter sp.]	4.4e-44	34.2	407	53.7	steroidobacter sp.	nr	Yes
g7440.t1	-1.58605	2.21281e-06	9.42449e-05	tr|A0A1X6P7G0|A0A1X6P7G0_PORUM Protein phosphatase OS=Porphyra umbilicalis OX=2786 GN=BU14_0178s0022 PE=3 SV=1	1.1e-127	84.7	288	100	porphyra umbilicalis	TrEMBL	Yes
g5368.t1	-1.57786	1.44371e-05	0.000424403	BAU04114.1 urea active transporter-like protein 3 [Neopyropia yezoensis]	0	100	679	100	neopyropia yezoensis	nr	Yes
g8870.t1	-1.57609	0.00046584	0.00719922	OSX74689.1 hypothetical protein BU14_0272s0007 [Porphyra umbilicalis]	1.2e-38	86.2	109	100	porphyra umbilicalis	nr	No
g5382.t1	-1.57016	0.000263348	0.00458023	OSX76856.1 hypothetical protein BU14_0171s0005 [Porphyra umbilicalis]	1.3e-55	41.5	337	86.1	porphyra umbilicalis	nr	No
g6318.t1	-1.56531	8.89119e-06	0.000286265	ADM64306.2 ferredoxin-NADP+ reductase [Neopyropia yezoensis]	6.4e-171	100	292	83.9	neopyropia yezoensis	nr	Yes
g2849.t1	-1.56165	0.000239373	0.00423254	sp|A8JHB7|FAP_CHLRE Fatty acid photodecarboxylase, chloroplastic OS=Chlamydomonas reinhardtii OX=3055 GN=FAP PE=1 SV=1	1.7e-103	40.7	595	96	chlamydomonas reinhardtii	Swiss-Prot	Yes
g1457.t1	-1.5595	6.52888e-05	0.00152878	tr|A0A1X6NQN0|A0A1X6NQN0_PORUM Phosphate transporter OS=Porphyra umbilicalis OX=2786 GN=BU14_0690s0007 PE=3 SV=1	1e-215	92	449	99.1	porphyra umbilicalis	TrEMBL	Yes
g5396.t1	-1.54984	0.000411377	0.00646843	XP_002959979.1 hypothetical protein VOLCADRAFT_101493, partial [Volvox carteri f. nagariensis]	1e-21	29.6	341	97.7	volvox carteri f. nagariensis	Plant RefSeq	No
g4689.t1	-1.54527	0.000307412	0.00514306	OSX81043.1 hypothetical protein BU14_0027s0069 [Porphyra umbilicalis]	1.7e-81	53.3	375	100	porphyra umbilicalis	nr	No
g7101.t1	-1.5438	2.86437e-06	0.000113922	AAP32469.1 glyceraldehyde-3-phosphate dehydrogenase subunit A [Neopyropia yezoensis]	5.2e-228	100	410	100	neopyropia yezoensis	nr	Yes
g8922.t1	-1.53572	0.00228342	0.0247516	PXF41395.1 Dehydrogenase/reductase SDR family member 7B [Gracilariopsis chorda]	1.5e-26	33.9	313	87	gracilariopsis chorda	nr	Yes
g9400.t1	-1.53561	0.00496365	0.0445986	tr|A0A7R9Z7J8|A0A7R9Z7J8_9CHLO Hypothetical protein (Fragment) OS=Chlamydomonas euryale OX=1486919 GN=CEUR00632_LOCUS20164 PE=4 SV=1	1.8e-16	40.2	184	84.3	chlamydomonas euryale	TrEMBL	No
g5955.t1	-1.52988	0.000255313	0.00446921	XP_005712544.1 unnamed protein product [Chondrus crispus]	1.5e-28	31.9	386	88.5	chondrus crispus	nr	No
g6721.t1	-1.5287	9.39594e-06	0.000298229	tr|A0A1X6NL62|A0A1X6NL62_PORUM Photolyase/cryptochrome alpha/beta domain-containing protein OS=Porphyra umbilicalis OX=2786 GN=BU14_1601s0001 PE=3 SV=1	3.4e-126	84.1	295	86	porphyra umbilicalis	TrEMBL	Yes
g1277.t1	-1.52323	0.000101101	0.00221398	sp|Q1WNP0|DHB1_PANTR Estradiol 17-beta-dehydrogenase 1 OS=Pan troglodytes OX=9598 GN=HSD17B1 PE=3 SV=3	3.1e-31	35	277	94.4	pan troglodytes	Swiss-Prot	Yes
g6251.t1	-1.51916	2.61278e-05	0.00069277	AFR78245.1 light-harvesting protein [Neopyropia yezoensis]	4.6e-119	100	216	100	neopyropia yezoensis	nr	Yes
g6391.t1	-1.51677	0.000196903	0.00364743	tr|A0A1X6NX15|A0A1X6NX15_PORUM CAAD domain-containing protein OS=Porphyra umbilicalis OX=2786 GN=BU14_0377s0013 PE=4 SV=1	5.2e-52	69.3	189	98.9	porphyra umbilicalis	TrEMBL	Yes
g2437.t1	-1.51579	0.00145136	0.0176305	AAW33888.1 plastid oxygen-evolving enhancer 1 precursor [Neopyropia yezoensis]	7.3e-136	99.6	251	86.6	neopyropia yezoensis	nr	Yes
g2577.t1	-1.51166	9.48336e-06	0.000298229	tr|A0A1X6PKJ5|A0A1X6PKJ5_PORUM AAA domain-containing protein OS=Porphyra umbilicalis OX=2786 GN=BU14_0021s0007 PE=3 SV=1	2.9e-185	87.2	400	100	porphyra umbilicalis	TrEMBL	Yes
g3819.t1	-1.50931	5.57164e-09	4.99625e-07	tr|A0A8C5R8B3|A0A8C5R8B3_9ANUR Uncharacterized protein OS=Leptobrachium leishanense OX=445787 PE=4 SV=1	7.1e-47	36.4	346	100	leptobrachium leishanense	TrEMBL	No
g970.t1	-1.50532	0.00204785	0.022886	tr|A0A1X6NYE9|A0A1X6NYE9_PORUM Rubredoxin-like domain-containing protein OS=Porphyra umbilicalis OX=2786 GN=BU14_0352s0022 PE=4 SV=1	5.8e-43	95.5	88	79.3	porphyra umbilicalis	TrEMBL	Yes
g3184.t1	-1.48198	1.62992e-05	0.000471456	tr|A0A1X6NNW6|A0A1X6NNW6_PORUM Thioredoxin domain-containing protein OS=Porphyra umbilicalis OX=2786 GN=BU14_0782s0005 PE=4 SV=1	4.1e-68	89.3	149	100	porphyra umbilicalis	TrEMBL	Yes
g3189.t1	-1.48198	1.62992e-05	0.000471456	sp|Q9ZJF1|ILVE_HELPJ Branched-chain-amino-acid aminotransferase OS=Helicobacter pylori (strain J99 / ATCC 700824) OX=85963 GN=ilvE PE=3 SV=1	4e-70	42.2	344	77.3	helicobacter pylori (strain j99 / atcc 700824)	Swiss-Prot	Yes
g7266.t1	-1.48192	3.26444e-06	0.000127031	tr|A0A1X6PBY6|A0A1X6PBY6_PORUM H(+)-exporting diphosphatase OS=Porphyra umbilicalis OX=2786 GN=BU14_0111s0060 PE=4 SV=1	0	76.1	971	99.3	porphyra umbilicalis	TrEMBL	Yes
g5580.t1	-1.46545	3.1541e-06	0.000123627	XP_043805013.1 oxygen-evolving enhancer protein 1, chloroplastic [Manihot esculenta]	1.6e-59	45.6	331	94.5	manihot esculenta	Plant RefSeq	Yes
g6599.t1	-1.46507	6.99017e-06	0.000243934	XP_020113909.1 2,3-bisphosphoglycerate-independent phosphoglycerate mutase [Ananas comosus]	4e-96	38.7	620	98.1	ananas comosus	Plant RefSeq	Yes
g7461.t1	-1.46377	4.87901e-05	0.00119414	QHA79708.1 geranylgeranyl diphosphate synthase [Bangia fuscopurpurea]	9e-133	96.2	264	100	bangia fuscopurpurea	nr	Yes
g8041.t1	-1.46066	1.1124e-06	5.23216e-05	OSX79901.1 hypothetical protein BU14_0070s0076 [Porphyra umbilicalis]	2.3e-28	34.3	315	75.6	porphyra umbilicalis	nr	No
g807.t1	-1.46046	3.35443e-08	2.59201e-06	tr|A0A1X6NSZ6|A0A1X6NSZ6_PORUM Ribosom_S30AE_C domain-containing protein OS=Porphyra umbilicalis OX=2786 GN=BU14_0505s0012 PE=3 SV=1	3.6e-97	86.4	220	100	porphyra umbilicalis	TrEMBL	Yes
g2662.t1	-1.45942	0.00378202	0.0363356	tr|A0A1X6PG98|A0A1X6PG98_PORUM ADF-H domain-containing protein OS=Porphyra umbilicalis OX=2786 GN=BU14_0070s0054 PE=3 SV=1	1e-66	87.8	147	100	porphyra umbilicalis	TrEMBL	Yes
g6298.t1	-1.45757	0.000245523	0.00432584	tr|A0A1X6NQY9|A0A1X6NQY9_PORUM Aminotran_1_2 domain-containing protein OS=Porphyra umbilicalis OX=2786 GN=BU14_0615s0007 PE=3 SV=1	3.3e-203	85.1	423	99.1	porphyra umbilicalis	TrEMBL	Yes
g1663.t1	-1.45363	3.73766e-06	0.000143175	tr|A0A1X6P5U5|A0A1X6P5U5_PORUM PSII_BNR domain-containing protein OS=Porphyra umbilicalis OX=2786 GN=BU14_0200s0033 PE=4 SV=1	4.7e-179	81.4	463	99.6	porphyra umbilicalis	TrEMBL	Yes
g7116.t1	-1.44852	2.60104e-06	0.000105782	OSX69387.1 hypothetical protein BU14_1564s0002 [Porphyra umbilicalis]	1.7e-103	87	223	100	porphyra umbilicalis	nr	No
g4574.t1	-1.44216	8.28373e-05	0.00185152	OSX75462.1 hypothetical protein BU14_0235s0011 [Porphyra umbilicalis]	9.2e-269	79.2	634	100	porphyra umbilicalis	nr	No
g7576.t1	-1.43876	2.5876e-07	1.52789e-05	XP_020248380.1 ferredoxin--NADP reductase, leaf isozyme, chloroplastic-like [Asparagus officinalis]	8.1e-99	52.2	366	100	asparagus officinalis	Plant RefSeq	Yes
g9331.t1	-1.43733	0.000217447	0.00394688	OSX68382.1 hypothetical protein BU14_2903s0001, partial [Porphyra umbilicalis]	1.5e-117	53.9	425	66.4	porphyra umbilicalis	nr	No
g2720.t1	-1.43661	0.00206408	0.0229724	OSX77643.1 hypothetical protein BU14_0141s0026 [Porphyra umbilicalis]	4e-47	68.8	160	74.9	porphyra umbilicalis	nr	No
g8980.t1	-1.43506	1.54405e-07	1.00623e-05	tr|A0A1X6PGY9|A0A1X6PGY9_PORUM TPT domain-containing protein OS=Porphyra umbilicalis OX=2786 GN=BU14_0060s0047 PE=4 SV=1	5e-182	87	393	100	porphyra umbilicalis	TrEMBL	Yes
g8989.t1	-1.43506	1.54405e-07	1.00623e-05	tr|A0A1X6NYS0|A0A1X6NYS0_PORUM UBP-type domain-containing protein OS=Porphyra umbilicalis OX=2786 GN=BU14_0328s0002 PE=4 SV=1	3.8e-61	44.5	535	90	porphyra umbilicalis	TrEMBL	Yes
g3998.t1	-1.43273	0.00012602	0.00258197	tr|A0A1X6P9E8|A0A1X6P9E8_PORUM NTP_transf_3 domain-containing protein OS=Porphyra umbilicalis OX=2786 GN=BU14_0152s0040 PE=4 SV=1	2.9e-134	83.6	299	100	porphyra umbilicalis	TrEMBL	Yes
g7098.t1	-1.432	0.000163096	0.00315441	tr|A0A1X6P8G4|A0A1X6P8G4_PORUM RRF domain-containing protein OS=Porphyra umbilicalis OX=2786 GN=BU14_0161s0057 PE=3 SV=1	4e-81	88.2	186	100	porphyra umbilicalis	TrEMBL	Yes
g1016.t1	-1.42677	0.000106556	0.00230544	tr|A0A1X6P7B9|A0A1X6P7B9_PORUM FAS1 domain-containing protein OS=Porphyra umbilicalis OX=2786 GN=BU14_0183s0037 PE=4 SV=1	2.9e-40	49.7	187	69.5	porphyra umbilicalis	TrEMBL	Yes
g2190.t1	-1.4258	0.00469973	0.0429406	OSX79518.1 hypothetical protein BU14_0075s0008 [Porphyra umbilicalis]	6.6e-67	84.4	147	55.7	porphyra umbilicalis	nr	No
g6702.t1	-1.41995	1.09332e-05	0.00033411	OSX75959.1 hypothetical protein BU14_0215s0019 [Porphyra umbilicalis]	1.4e-41	76.6	137	100	porphyra umbilicalis	nr	No
g3493.t1	-1.41223	0.00329743	0.032829	OSX76828.1 hypothetical protein BU14_0172s0010 [Porphyra umbilicalis]	1.6e-63	84.4	160	99.4	porphyra umbilicalis	nr	No
g8690.t1	-1.40895	0.000778854	0.0107745	tr|A0A1X6NJN0|A0A1X6NJN0_PORUM TFIID_20kDa domain-containing protein (Fragment) OS=Porphyra umbilicalis OX=2786 GN=BU14_2210s0001 PE=3 SV=1	1.2e-37	91.3	92	52.6	porphyra umbilicalis	TrEMBL	Yes
g8698.t1	-1.40895	0.000778854	0.0107745	tr|A0A1X6P216|A0A1X6P216_PORUM SHSP domain-containing protein OS=Porphyra umbilicalis OX=2786 GN=BU14_0266s0015 PE=3 SV=1	2e-27	54.7	190	100	porphyra umbilicalis	TrEMBL	Yes
g1450.t1	-1.40529	0.000173334	0.00330129	sp|Q84PW3|MDAR5_ORYSJ Monodehydroascorbate reductase 5, chlorplastic OS=Oryza sativa subsp. japonica OX=39947 GN=MDAR5 PE=2 SV=2	8.3e-84	43.4	429	95.2	oryza sativa subsp. japonica	Swiss-Prot	Yes
g5461.t1	-1.4046	7.33827e-06	0.00025282	tr|A0A1X6NIE1|A0A1X6NIE1_PORUM FAS1 domain-containing protein (Fragment) OS=Porphyra umbilicalis OX=2786 GN=BU14_2886s0001 PE=4 SV=1	1.3e-104	84.8	237	89.1	porphyra umbilicalis	TrEMBL	Yes
g4124.t1	-1.39961	1.88807e-06	8.37096e-05	XP_002682427.1 uncharacterized protein NAEGRDRAFT_62226 [Naegleria gruberi]	7e-29	25.8	384	86	naegleria gruberi	nr	No
g8829.t1	-1.39564	4.94122e-06	0.000180588	tr|A0A1X6NX11|A0A1X6NX11_PORUM Thioredoxin domain-containing protein OS=Porphyra umbilicalis OX=2786 GN=BU14_0371s0013 PE=4 SV=1	1.2e-68	77.6	170	61.2	porphyra umbilicalis	TrEMBL	Yes
g5184.t1	-1.38776	4.02557e-06	0.00015121	tr|A0A1X6P4F2|A0A1X6P4F2_PORUM Glucose-6-phosphate 1-epimerase OS=Porphyra umbilicalis OX=2786 GN=BU14_0224s0012 PE=3 SV=1	6.9e-161	86.5	325	100	porphyra umbilicalis	TrEMBL	Yes
g7094.t1	-1.38596	5.89882e-05	0.00141027	sp|Q7SCY7|SYM1_NEUCR Protein sym-1 OS=Neurospora crassa (strain ATCC 24698 / 74-OR23-1A / CBS 708.71 / DSM 1257 / FGSC 987) OX=367110 GN=sym-1 PE=3 SV=2	3.7e-21	32.2	174	60.5	neurospora crassa (strain atcc 24698 / 74-or23-1a / cbs 708.71 / dsm 1257 / fgsc 987)	Swiss-Prot	Yes
g81.t1	-1.37169	0.000138535	0.00278564	OSX69391.1 hypothetical protein BU14_1556s0002 [Porphyra umbilicalis]	6.7e-82	85.6	187	100	porphyra umbilicalis	nr	No
g1834.t1	-1.37037	0.000272692	0.00471242	OSX69625.1 hypothetical protein BU14_1334s0002 [Porphyra umbilicalis]	1.1e-62	82.6	155	93.4	porphyra umbilicalis	nr	No
g7051.t1	-1.36657	2.33981e-07	1.45471e-05	KAA8497288.1 Ribosome-binding ATPase YchF [Porphyridium purpureum]	1.6e-140	72.8	367	100	porphyridium purpureum	nr	Yes
g1768.t1	-1.36591	1.53469e-05	0.00044871	OSX81043.1 hypothetical protein BU14_0027s0069 [Porphyra umbilicalis]	8.6e-118	65.7	367	100	porphyra umbilicalis	nr	No
g2470.t1	-1.36301	4.97696e-05	0.00121263	tr|A0A1X6PI96|A0A1X6PI96_PORUM FAD-binding PCMH-type domain-containing protein OS=Porphyra umbilicalis OX=2786 GN=BU14_0049s0001 PE=4 SV=1	5e-282	93.1	518	86.6	porphyra umbilicalis	TrEMBL	Yes
g3462.t1	-1.35931	2.45756e-07	1.49359e-05	APC65011.1 UDP-glucose pyrophosphorylase [Neoporphyra haitanensis]	1.4e-247	96.3	455	100	neoporphyra haitanensis	nr	Yes
g3649.t1	-1.35784	4.95108e-07	2.60004e-05	XP_011400137.1 Biotin carboxylase, chloroplastic [Auxenochlorella protothecoides]	4.4e-150	58.4	464	80.4	auxenochlorella protothecoides	Plant RefSeq	Yes
g7158.t1	-1.35442	3.8029e-07	2.1427e-05	OSX75774.1 hypothetical protein BU14_0220s0005 [Porphyra umbilicalis]	6.1e-184	88.1	362	86	porphyra umbilicalis	nr	No
g3466.t1	-1.35106	7.49838e-07	3.68716e-05	tr|A0A1X6NJY8|A0A1X6NJY8_PORUM PBS-linker domain-containing protein OS=Porphyra umbilicalis OX=2786 GN=BU14_2098s0001 PE=3 SV=1	2.6e-205	87.5	496	92.9	porphyra umbilicalis	TrEMBL	Yes
g3468.t1	-1.35106	7.49838e-07	3.68716e-05	tr|A0A1X6NJY8|A0A1X6NJY8_PORUM PBS-linker domain-containing protein OS=Porphyra umbilicalis OX=2786 GN=BU14_2098s0001 PE=3 SV=1	1.8e-205	87.5	496	100	porphyra umbilicalis	TrEMBL	Yes
g8635.t1	-1.35066	0.000940007	0.0124315	OSX72519.1 hypothetical protein BU14_0427s0009 [Porphyra umbilicalis]	4.9e-52	84.3	166	100	porphyra umbilicalis	nr	No
g2567.t1	-1.34986	3.385e-05	0.000871366	tr|A0A1X6P6H6|A0A1X6P6H6_PORUM Thioredoxin domain-containing protein OS=Porphyra umbilicalis OX=2786 GN=BU14_0190s0004 PE=4 SV=1	7.4e-51	95.4	108	99.1	porphyra umbilicalis	TrEMBL	Yes
g6085.t1	-1.34913	0.000223645	0.00402555	OSX69478.1 hypothetical protein BU14_1471s0002 [Porphyra umbilicalis]	6.7e-76	77.8	230	100	porphyra umbilicalis	nr	No
g9405.t1	-1.34891	2.57868e-07	1.52789e-05	ABF68598.1 chloroplast fructose-1,6-bisphosphatase [Neopyropia yezoensis]	7.9e-229	100	409	100	neopyropia yezoensis	nr	Yes
g5687.t1	-1.3369	7.07736e-05	0.00162209	OSX80953.1 hypothetical protein BU14_0031s0122 [Porphyra umbilicalis]	1.3e-103	84.4	224	100	porphyra umbilicalis	nr	No
g7002.t1	-1.33552	0.000260045	0.00453736	KAF6002242.1 hypothetical protein F1559_003182 [Cyanidiococcus yangmingshanensis]	4.8e-32	36.3	311	70.4	cyanidiococcus yangmingshanensis	nr	No
g1676.t1	-1.33293	0.000146716	0.00289631	QDM14403.1 phosphoethanolamine N-methyltransferase [Neopyropia yezoensis]	4.8e-83	55.9	324	98.2	neopyropia yezoensis	nr	Yes
g5153.t1	-1.33178	0.000235761	0.00419484	tr|A0A1X6P649|A0A1X6P649_PORUM Glutamyl-tRNA reductase OS=Porphyra umbilicalis OX=2786 GN=BU14_0192s0006 PE=3 SV=1	1.6e-230	89.9	475	100	porphyra umbilicalis	TrEMBL	Yes
g6739.t1	-1.33061	0.000206322	0.00377026	sp|Q8BZW8|NHLC2_MOUSE NHL repeat-containing protein 2 OS=Mus musculus OX=10090 GN=Nhlrc2 PE=1 SV=1	3.2e-95	37	738	83.6	mus musculus	Swiss-Prot	Yes
g1652.t1	-1.3224	3.73469e-05	0.000948401	tr|A0A1X6P693|A0A1X6P693_PORUM NADAR domain-containing protein OS=Porphyra umbilicalis OX=2786 GN=BU14_0200s0020 PE=4 SV=1	2.7e-68	61.7	243	84.5	porphyra umbilicalis	TrEMBL	Yes
g4971.t1	-1.31493	0.0022537	0.0245277	tr|A0A1X6PE22|A0A1X6PE22_PORUM DUF202 domain-containing protein OS=Porphyra umbilicalis OX=2786 GN=BU14_0087s0058 PE=4 SV=1	5.6e-40	65.4	136	58.6	porphyra umbilicalis	TrEMBL	Yes
g5258.t1	-1.31301	0.00563475	0.0489226	OSX71221.1 hypothetical protein BU14_0575s0008 [Porphyra umbilicalis]	1.6e-59	81.9	144	98.6	porphyra umbilicalis	nr	No
g2406.t1	-1.31196	8.19343e-05	0.00183893	tr|A0A1X6P464|A0A1X6P464_PORUM TPM_phosphatase domain-containing protein OS=Porphyra umbilicalis OX=2786 GN=BU14_0231s0018 PE=4 SV=1	5.7e-114	76.9	294	100	porphyra umbilicalis	TrEMBL	Yes
g8360.t1	-1.3091	0.000338939	0.00552205	WP_222903463.1 chlorophyll a/b-binding protein [Escherichia coli]	5.7e-112	95.3	215	95.6	escherichia coli	nr	Yes
g8828.t1	-1.3082	3.93193e-08	2.99547e-06	tr|A0A1X6NX28|A0A1X6NX28_PORUM Elongation of fatty acids protein OS=Porphyra umbilicalis OX=2786 GN=BU14_0371s0005 PE=3 SV=1	1.2e-139	87.3	292	86.4	porphyra umbilicalis	TrEMBL	Yes
g9088.t1	-1.30403	5.61025e-06	0.000200966	tr|A0A1X6NMW9|A0A1X6NMW9_PORUM 6PF2K domain-containing protein OS=Porphyra umbilicalis OX=2786 GN=BU14_0994s0006 PE=4 SV=1	1.1e-264	91.1	508	93.2	porphyra umbilicalis	TrEMBL	Yes
g8002.t1	-1.30345	6.50707e-05	0.00152878	tr|A0A1X6PGU8|A0A1X6PGU8_PORUM HintN domain-containing protein OS=Porphyra umbilicalis OX=2786 GN=BU14_0060s0018 PE=3 SV=1	4.3e-238	67.3	743	95.2	porphyra umbilicalis	TrEMBL	Yes
g4503.t1	-1.29905	1.90743e-06	8.38806e-05	OSX69271.1 hypothetical protein BU14_1676s0002 [Porphyra umbilicalis]	1.7e-89	64	367	100	porphyra umbilicalis	nr	No
g6345.t1	-1.29692	1.80357e-06	8.12959e-05	UOX27646.1 nitrite reductase [Neopyropia yezoensis]	0	99.8	542	90.6	neopyropia yezoensis	nr	Yes
g6345.t1	-1.29692	1.80357e-06	8.12959e-05	UOX27646.1 nitrite reductase [Neopyropia yezoensis]	0	99.8	542	90.6	neopyropia yezoensis	nr	Yes
g4323.t1	-1.29436	4.993e-06	0.000181256	sp|Q5FV41|FBT2_ARATH Probable folate-biopterin transporter 2 OS=Arabidopsis thaliana OX=3702 GN=At5g25050 PE=2 SV=1	2.9e-21	24.6	491	58.7	arabidopsis thaliana	Swiss-Prot	Yes
g6284.t1	-1.29226	2.40356e-05	0.000645455	XP_022925594.1 peptidyl-prolyl cis-trans isomerase FKBP13, chloroplastic isoform X2 [Cucurbita moschata]	3.1e-18	43.3	120	56.7	cucurbita moschata	Plant RefSeq	Yes
g7350.t1	-1.28138	0.00334316	0.0330704	XP_024392646.1 phytochromobilin:ferredoxin oxidoreductase, chloroplastic-like [Physcomitrium patens]	3.7e-40	37.6	245	72	physcomitrium patens	Plant RefSeq	Yes
g1227.t1	-1.27993	0.00190103	0.0216934	tr|A0A7S3A2S0|A0A7S3A2S0_9RHOD Hypothetical protein OS=Rhodosorus marinus OX=101924 GN=RMAR00112_LOCUS25882 PE=4 SV=1	2e-11	32.4	213	66.7	rhodosorus marinus	TrEMBL	No
g9323.t1	-1.27704	6.72258e-07	3.39836e-05	XP_031476228.1 phosphoglucomutase, chloroplastic [Nymphaea colorata]	5.7e-182	57	589	100	nymphaea colorata	Plant RefSeq	Yes
g2482.t1	-1.27658	9.81635e-06	0.000306917	XP_015080300.1 photosystem II repair protein PSB27-H1, chloroplastic [Solanum pennellii]	6.6e-14	36.6	112	50.7	solanum pennellii	Plant RefSeq	Yes
g1085.t1	-1.27107	0.000113279	0.00241231	tr|A0A1X6PDN7|A0A1X6PDN7_PORUM HECT domain-containing protein OS=Porphyra umbilicalis OX=2786 GN=BU14_0096s0021 PE=4 SV=1	0	72.9	2176	100	porphyra umbilicalis	TrEMBL	Yes
g5956.t1	-1.27062	0.00177802	0.0204624	OSX74017.1 hypothetical protein BU14_0313s0002 [Porphyra umbilicalis]	9.7e-59	89.6	134	100	porphyra umbilicalis	nr	No
g3161.t1	-1.2684	8.522e-06	0.000278718	BAG09541.1 fructose-bisphosphate aldolase [Neopyropia yezoensis]	1.7e-226	100	413	100	neopyropia yezoensis	nr	Yes
g2122.t1	-1.26683	0.000103711	0.00225289	tr|A0A1X6P1X1|A0A1X6P1X1_PORUM PSII 6.1 kDa protein OS=Porphyra umbilicalis OX=2786 GN=BU14_0263s0010 PE=3 SV=1	5.8e-16	67.3	107	100	porphyra umbilicalis	TrEMBL	Yes
g9392.t1	-1.26436	0.000132585	0.00268596	BAG09537.1 phosphoglycerate kinase [Neopyropia yezoensis]	2.4e-242	100	457	100	neopyropia yezoensis	nr	Yes
g7594.t1	-1.26143	0.00126338	0.0158185	tr|A0A1X6PHG6|A0A1X6PHG6_PORUM ULP_PROTEASE domain-containing protein OS=Porphyra umbilicalis OX=2786 GN=BU14_0055s0055 PE=3 SV=1	2.4e-83	56.9	299	99.7	porphyra umbilicalis	TrEMBL	Yes
g4709.t1	-1.25982	2.56663e-06	0.000105174	tr|A0A1X6PDY8|A0A1X6PDY8_PORUM PDZ domain-containing protein OS=Porphyra umbilicalis OX=2786 GN=BU14_0087s0056 PE=4 SV=1	2.9e-120	85.8	275	100	porphyra umbilicalis	TrEMBL	Yes
g3130.t1	-1.25537	0.00159576	0.0189287	tr|A0A1X6PED5|A0A1X6PED5_PORUM Rubredoxin-like domain-containing protein OS=Porphyra umbilicalis OX=2786 GN=BU14_0082s0002 PE=4 SV=1	1.1e-53	87.4	119	55.6	porphyra umbilicalis	TrEMBL	Yes
g2226.t1	-1.24532	0.000382971	0.00609263	OSX77764.1 hypothetical protein BU14_0135s0038 [Porphyra umbilicalis]	2.9e-115	44.2	536	87.4	porphyra umbilicalis	nr	No
g9066.t1	-1.24389	7.79393e-06	0.000261918	XP_013662022.2 ATP synthase gamma chain 1, chloroplastic [Brassica napus]	2.5e-66	49.6	369	97.8	brassica napus	Plant RefSeq	Yes
g3976.t1	-1.24128	0.00196989	0.0223231	XP_047322013.1 S-adenosylmethionine carrier 1, chloroplastic/mitochondrial-like [Impatiens glandulifera]	6e-24	29.5	322	76.7	impatiens glandulifera	Plant RefSeq	Yes
g7647.t1	-1.23937	0.000928278	0.0123368	OSX77014.1 hypothetical protein BU14_0165s0007 [Porphyra umbilicalis]	6.3e-79	76.9	225	99.6	porphyra umbilicalis	nr	No
g8105.t1	-1.23886	0.000113118	0.00241231	sp|Q55669|CTPA_SYNY3 Carboxyl-terminal-processing protease OS=Synechocystis sp. (strain PCC 6803 / Kazusa) OX=1111708 GN=ctpA PE=3 SV=1	9.9e-79	45.7	374	89.7	synechocystis sp. (strain pcc 6803 / kazusa)	Swiss-Prot	Yes
g8105.t1	-1.23886	0.000113118	0.00241231	sp|Q55669|CTPA_SYNY3 Carboxyl-terminal-processing protease OS=Synechocystis sp. (strain PCC 6803 / Kazusa) OX=1111708 GN=ctpA PE=3 SV=1	9.9e-79	45.7	374	89.7	synechocystis sp. (strain pcc 6803 / kazusa)	Swiss-Prot	Yes
g524.t1	-1.23831	1.24771e-05	0.000370817	tr|A0A1X6NTV8|A0A1X6NTV8_PORUM Usp domain-containing protein OS=Porphyra umbilicalis OX=2786 GN=BU14_0478s0010 PE=4 SV=1	1.9e-58	70.2	168	100	porphyra umbilicalis	TrEMBL	Yes
g5242.t1	-1.23831	1.24771e-05	0.000370817	tr|A0A1X6NS39|A0A1X6NS39_PORUM PBS-linker domain-containing protein OS=Porphyra umbilicalis OX=2786 GN=BU14_0537s0019 PE=3 SV=1	1.1e-74	59.9	274	97.5	porphyra umbilicalis	TrEMBL	Yes
g9294.t1	-1.23393	1.92048e-05	0.000538231	ABF68594.1 chloroplast sedoheptulose-1,7-bisphosphatase [Neopyropia yezoensis]	5.9e-179	100	321	100	neopyropia yezoensis	nr	Yes
g3868.t1	-1.22572	0.000877898	0.0118266	WP_026871830.1 RidA family protein [Inquilinus limosus]	2.1e-21	48.8	121	69.5	inquilinus limosus	nr	Yes
g534.t1	-1.22108	1.89634e-07	1.20674e-05	tr|A0A1X6NLA0|A0A1X6NLA0_PORUM Lactamase_B domain-containing protein OS=Porphyra umbilicalis OX=2786 GN=BU14_1582s0001 PE=4 SV=1	1.1e-102	76.1	259	99.6	porphyra umbilicalis	TrEMBL	Yes
g9099.t1	-1.21995	7.43636e-06	0.000254578	tr|A0A1X6P021|A0A1X6P021_PORUM Peptidylprolyl isomerase OS=Porphyra umbilicalis OX=2786 GN=BU14_0306s0005 PE=4 SV=1	9.7e-60	81.2	207	99.5	porphyra umbilicalis	TrEMBL	Yes
g795.t1	-1.21959	8.57099e-05	0.00189227	OSX75286.1 hypothetical protein BU14_0242s0004 [Porphyra umbilicalis]	1.6e-152	67.2	821	92.6	porphyra umbilicalis	nr	No
g4235.t1	-1.21855	0.00263667	0.0276562	OSX71298.1 hypothetical protein BU14_0562s0010 [Porphyra umbilicalis]	1.8e-165	66.8	594	77.2	porphyra umbilicalis	nr	No
g2727.t1	-1.21816	0.00312637	0.031727	tr|B6DXA2|B6DXA2_NEOYE Geranylgeranyl diphosphate reductase OS=Neopyropia yezoensis OX=2788 GN=GGR PE=2 SV=1	2.6e-265	99.8	477	100	neopyropia yezoensis	TrEMBL	Yes
g6817.t1	-1.21672	0.00126116	0.0158185	OSX71201.1 hypothetical protein BU14_0577s0001 [Porphyra umbilicalis]	1.2e-87	81	211	98.1	porphyra umbilicalis	nr	No
g5146.t1	-1.21464	0.000145411	0.00288106	WP_222903466.1 chlorophyll a/b-binding protein, partial [Escherichia coli]	2e-114	94.9	214	100	escherichia coli	nr	Yes
g8906.t1	-1.21099	2.37433e-07	1.4594e-05	XP_024376207.1 glycerol kinase-like isoform X2 [Physcomitrium patens]	6.2e-144	50.5	554	92.8	physcomitrium patens	Plant RefSeq	Yes
g2511.t1	-1.21068	2.78762e-05	0.000735524	tr|A0A1X6P555|A0A1X6P555_PORUM Fructose-bisphosphatase OS=Porphyra umbilicalis OX=2786 GN=BU14_0214s0001 PE=3 SV=1	2.3e-198	88.3	410	99.5	porphyra umbilicalis	TrEMBL	Yes
g5649.t1	-1.20922	0.00318462	0.0320179	tr|A0A1X6PAP2|A0A1X6PAP2_PORUM Glutamine amidotransferase type-2 domain-containing protein OS=Porphyra umbilicalis OX=2786 GN=BU14_0134s0017 PE=4 SV=1	1.2e-304	89.8	569	99.8	porphyra umbilicalis	TrEMBL	Yes
g1274.t1	-1.20745	2.4224e-05	0.000645455	sp|P38023|SIGA1_SYNE7 RNA polymerase sigma factor SigA1 OS=Synechococcus elongatus (strain PCC 7942 / FACHB-805) OX=1140 GN=sigA1 PE=3 SV=2	3.8e-35	31.6	405	77	synechococcus elongatus (strain pcc 7942 / fachb-805)	Swiss-Prot	Yes
g8822.t1	-1.20513	0.00030807	0.00514306	OSX69810.1 hypothetical protein BU14_1124s0002 [Porphyra umbilicalis]	9.2e-20	40.3	191	100	porphyra umbilicalis	nr	No
g860.t1	-1.2044	0.00018991	0.00354201	OSX68999.1 hypothetical protein BU14_1983s0001 [Porphyra umbilicalis]	7.1e-52	76.1	142	100	porphyra umbilicalis	nr	No
g7662.t1	-1.20428	0.000354042	0.00571646	tr|A0A1X6NR82|A0A1X6NR82_PORUM Uncharacterized protein OS=Porphyra umbilicalis OX=2786 GN=BU14_0589s0004 PE=3 SV=1	1.3e-166	84.4	371	100	porphyra umbilicalis	TrEMBL	No
g4018.t1	-1.20414	8.74154e-06	0.000283132	tr|A0A1X6P3F6|A0A1X6P3F6_PORUM Transaldolase OS=Porphyra umbilicalis OX=2786 GN=BU14_0237s0025 PE=3 SV=1	1.6e-165	90.5	325	99.1	porphyra umbilicalis	TrEMBL	Yes
g3228.t1	-1.20297	0.000117352	0.00245501	tr|R7QN47|R7QN47_CHOCR PPM-type phosphatase domain-containing protein OS=Chondrus crispus OX=2769 GN=CHC_T00000279001 PE=3 SV=1	6.2e-30	28	585	72.2	chondrus crispus	TrEMBL	Yes
g4119.t1	-1.1977	0.000120823	0.00248491	tr|A0A1X6NNT3|A0A1X6NNT3_PORUM Phosphoribulokinase, chloroplastic OS=Porphyra umbilicalis OX=2786 GN=BU14_0847s0009 PE=3 SV=1	2.9e-214	93.8	389	100	porphyra umbilicalis	TrEMBL	Yes
g9234.t1	-1.19599	0.00192944	0.0219712	OSX71749.1 hypothetical protein BU14_0504s0002 [Porphyra umbilicalis]	4.2e-71	76.7	258	100	porphyra umbilicalis	nr	No
g2781.t1	-1.19526	0.00170556	0.0199253	XP_020193208.1 glutathionyl-hydroquinone reductase PcpF [Aegilops tauschii subsp. strangulata]	4e-54	38	395	98.2	aegilops tauschii subsp. strangulata	Plant RefSeq	Yes
g2950.t1	-1.19419	0.000639037	0.0094184	XP_034586335.1 proline--tRNA ligase, cytoplasmic [Setaria viridis]	5.9e-169	56.2	518	83.9	setaria viridis	Plant RefSeq	Yes
g5341.t1	-1.19327	1.66952e-05	0.000480343
g8412.t1	-1.18843	3.2641e-05	0.000848823	tr|A0A1X6PFM1|A0A1X6PFM1_PORUM Tr-type G domain-containing protein OS=Porphyra umbilicalis OX=2786 GN=BU14_0072s0005 PE=3 SV=1	2.7e-296	91.4	549	93.5	porphyra umbilicalis	TrEMBL	Yes
g128.t1	-1.18061	0.00021006	0.00382563	tr|A0A1X6PDS8|A0A1X6PDS8_PORUM Pyr_redox_2 domain-containing protein OS=Porphyra umbilicalis OX=2786 GN=BU14_0098s0009 PE=3 SV=1	9.3e-267	85.6	555	100	porphyra umbilicalis	TrEMBL	Yes
g8462.t1	-1.17428	0.000763756	0.0106748	sp|P25462|GLNAC_MAIZE Glutamine synthetase, chloroplastic OS=Zea mays OX=4577 GN=GLN2 PE=2 SV=1	9.2e-117	52.6	418	100	zea mays	Swiss-Prot	Yes
g2018.t1	-1.17331	0.000111655	0.00239659	OSX77914.1 hypothetical protein BU14_0127s0012 [Porphyra umbilicalis]	4.2e-90	85.5	200	100	porphyra umbilicalis	nr	No
g6230.t1	-1.17075	0.000113766	0.00241317	PXF48739.1 Chromophore lyase CpcS/CpeS 1 [Gracilariopsis chorda]	3.1e-24	42.9	205	98.5	gracilariopsis chorda	nr	Yes
g2183.t1	-1.17031	2.28841e-05	0.000618899	XP_005643061.1 signal recognition particle protein [Coccomyxa subellipsoidea C-169]	2.8e-108	49.1	458	89.8	coccomyxa subellipsoidea c-169	Plant RefSeq	Yes
g4355.t1	-1.1697	1.2241e-05	0.000365811	tr|A0A1X6NZP0|A0A1X6NZP0_PORUM CCHC-type domain-containing protein OS=Porphyra umbilicalis OX=2786 GN=BU14_0309s0002 PE=4 SV=1	9.2e-97	48.9	436	99.8	porphyra umbilicalis	TrEMBL	Yes
g8688.t1	-1.16882	4.23912e-06	0.000158134	tr|A0A1X6NM38|A0A1X6NM38_PORUM CP12 domain-containing protein OS=Porphyra umbilicalis OX=2786 GN=BU14_1413s0002 PE=4 SV=1	1.6e-48	96.6	116	100	porphyra umbilicalis	TrEMBL	Yes
g8381.t1	-1.15798	9.43969e-06	0.000298229	tr|A0A1X6NNU3|A0A1X6NNU3_PORUM PsbP domain-containing protein OS=Porphyra umbilicalis OX=2786 GN=BU14_0818s0007 PE=4 SV=1	8.6e-89	78	232	100	porphyra umbilicalis	TrEMBL	Yes
g5499.t1	-1.15753	5.82773e-06	0.000207383	OSX74706.1 hypothetical protein BU14_0271s0001 [Porphyra umbilicalis]	3.1e-109	83.1	261	100	porphyra umbilicalis	nr	No
g8017.t1	-1.15238	0.000990206	0.0128904	XP_045186412.1 trypsin-like [Mercenaria mercenaria]	5.5e-23	25.7	416	74.6	mercenaria mercenaria	nr	Yes
g8019.t1	-1.15238	0.000990206	0.0128904	OSX71994.1 hypothetical protein BU14_0483s0007 [Porphyra umbilicalis]	6.2e-108	92.1	215	100	porphyra umbilicalis	nr	No
g4144.t1	-1.1495	0.00219644	0.0241966	tr|A0A1X6NSP1|A0A1X6NSP1_PORUM CpcD-like domain-containing protein OS=Porphyra umbilicalis OX=2786 GN=BU14_0523s0007 PE=4 SV=1	7e-51	85.8	134	100	porphyra umbilicalis	TrEMBL	Yes
g2067.t1	-1.14734	0.00487848	0.0441266	tr|A0A7S3A606|A0A7S3A606_9RHOD Hypothetical protein OS=Rhodosorus marinus OX=101924 GN=RMAR00112_LOCUS27997 PE=4 SV=1	9.2e-29	38.8	240	84.6	rhodosorus marinus	TrEMBL	No
g2067.t1	-1.14734	0.00487848	0.0441266	tr|A0A7S3A606|A0A7S3A606_9RHOD Hypothetical protein OS=Rhodosorus marinus OX=101924 GN=RMAR00112_LOCUS27997 PE=4 SV=1	1.1e-28	38.8	240	74.1	rhodosorus marinus	TrEMBL	No
g3372.t1	-1.14591	1.0364e-06	4.91743e-05	tr|A0A1X6NKN7|A0A1X6NKN7_PORUM TPT domain-containing protein OS=Porphyra umbilicalis OX=2786 GN=BU14_1790s0001 PE=4 SV=1	3e-153	73.4	417	100	porphyra umbilicalis	TrEMBL	Yes
g7982.t1	-1.13903	0.000348552	0.00564466	OSX69143.1 hypothetical protein BU14_1803s0001 [Porphyra umbilicalis]	9.4e-29	75.2	157	100	porphyra umbilicalis	nr	No
g7092.t1	-1.13664	0.000585633	0.00870245	OSX77131.1 hypothetical protein BU14_0161s0051 [Porphyra umbilicalis]	1.3e-213	87.8	426	100	porphyra umbilicalis	nr	No
g1030.t1	-1.13478	0.00205819	0.0229541	tr|A0A1X6NK46|A0A1X6NK46_PORUM Methyltransf_21 domain-containing protein OS=Porphyra umbilicalis OX=2786 GN=BU14_2108s0001 PE=4 SV=1	6.9e-61	63.6	214	76.1	porphyra umbilicalis	TrEMBL	Yes
g9413.t1	-1.13471	0.000740059	0.0104265	tr|A0A1X6NTF5|A0A1X6NTF5_PORUM PBS-linker domain-containing protein OS=Porphyra umbilicalis OX=2786 GN=BU14_0513s0017 PE=3 SV=1	7.9e-114	88.2	237	100	porphyra umbilicalis	TrEMBL	Yes
g6666.t1	-1.12927	4.7877e-05	0.00117712	OSX77362.1 hypothetical protein BU14_0151s0004 [Porphyra umbilicalis]	5.8e-98	84.4	237	50.1	porphyra umbilicalis	nr	No
g3595.t1	-1.1288	0.00264799	0.0277041	WP_012110128.1 ATP-dependent protease ATPase subunit HslU [Parvibaculum lavamentivorans]	2.9e-43	39.3	336	96.2	parvibaculum lavamentivorans	nr	Yes
g869.t1	-1.12754	0.00438597	0.0408325	tr|A0A7S2ZHU4|A0A7S2ZHU4_9RHOD Divinyl chlorophyllide a 8-vinyl-reductase, chloroplastic OS=Rhodosorus marinus OX=101924 GN=RMAR00112_LOCUS6388 PE=4 SV=1	8.9e-103	57.5	369	83.4	rhodosorus marinus	TrEMBL	Yes
g3551.t1	-1.11646	4.35415e-05	0.00108533	tr|A0A1X6NKA8|A0A1X6NKA8_PORUM PBS-linker domain-containing protein OS=Porphyra umbilicalis OX=2786 GN=BU14_1914s0002 PE=3 SV=1	1e-200	88.9	415	83.8	porphyra umbilicalis	TrEMBL	Yes
g8196.t1	-1.11245	0.000187429	0.00353241	OSX73561.1 hypothetical protein BU14_0339s0024 [Porphyra umbilicalis]	3.9e-101	80.2	253	100	porphyra umbilicalis	nr	No
g3333.t1	-1.11115	0.00039499	0.00625343	OSX80793.1 hypothetical protein BU14_0032s0051 [Porphyra umbilicalis]	1.7e-133	79.1	325	99.4	porphyra umbilicalis	nr	No
g2884.t1	-1.09657	0.000144504	0.00287361	OSX68376.1 hypothetical protein BU14_2910s0001, partial [Porphyra umbilicalis]	8.7e-48	69.5	167	62.9	porphyra umbilicalis	nr	No
g7027.t1	-1.09642	1.7996e-05	0.000512319	OSX79426.1 hypothetical protein BU14_0077s0046 [Porphyra umbilicalis]	9.6e-140	63.4	437	100	porphyra umbilicalis	nr	No
g9317.t1	-1.0906	0.000142643	0.00285762	sp|P55250|FUMH_RHIOR Fumarate hydratase, mitochondrial OS=Rhizopus oryzae OX=64495 GN=FUMR PE=3 SV=1	2.3e-172	64.6	483	99.4	rhizopus oryzae	Swiss-Prot	Yes
g4447.t1	-1.09004	0.00025241	0.00443274	OSX69233.1 hypothetical protein BU14_1714s0002 [Porphyra umbilicalis]	8.7e-67	85.8	148	55.2	porphyra umbilicalis	nr	No
g4862.t1	-1.08438	0.00364441	0.0353272	XP_044397294.1 enolase 1, chloroplastic-like [Triticum aestivum]	1.8e-146	62.2	450	99.3	triticum aestivum	Plant RefSeq	Yes
g5262.t1	-1.08306	0.000998164	0.0129474	tr|A0A1X6NRK5|A0A1X6NRK5_PORUM NAD(P)-bd_dom domain-containing protein OS=Porphyra umbilicalis OX=2786 GN=BU14_0575s0002 PE=4 SV=1	4.5e-107	77.5	253	98.4	porphyra umbilicalis	TrEMBL	Yes
g8583.t1	-1.08117	0.000117554	0.00245501	OSX77135.1 hypothetical protein BU14_0161s0054 [Porphyra umbilicalis]	2.6e-203	72.7	556	100	porphyra umbilicalis	nr	No
g9455.t1	-1.0801	0.00175373	0.0202691	tr|A0A059LKX6|A0A059LKX6_9CHLO PDZ_3 domain-containing protein OS=Helicosporidium sp. ATCC 50920 OX=1291522 GN=H632_c960p1 PE=3 SV=1	5.7e-77	39.2	464	90.1	helicosporidium sp. atcc 50920	TrEMBL	Yes
g6429.t1	-1.07706	0.000988274	0.0128904	XP_047062584.1 inositol-3-phosphate synthase 1-like isoform X1 [Lolium rigidum]	3.6e-141	50.1	517	93.2	lolium rigidum	Plant RefSeq	Yes
g1542.t1	-1.07653	0.00230931	0.0248331	tr|A0A1X6NWK6|A0A1X6NWK6_PORUM Formate--tetrahydrofolate ligase OS=Porphyra umbilicalis OX=2786 GN=BU14_0393s0023 PE=3 SV=1	0	87.7	715	100	porphyra umbilicalis	TrEMBL	Yes
g4705.t1	-1.07482	5.69845e-05	0.00137602	tr|A0A1X6NJ88|A0A1X6NJ88_PORUM PBS-linker domain-containing protein OS=Porphyra umbilicalis OX=2786 GN=BU14_2404s0001 PE=3 SV=1	6e-133	77.3	321	100	porphyra umbilicalis	TrEMBL	Yes
g7213.t1	-1.07171	3.84175e-05	0.000971028	tr|A0A1X6NLW7|A0A1X6NLW7_PORUM Lactoylglutathione lyase OS=Porphyra umbilicalis OX=2786 GN=BU14_1341s0002 PE=3 SV=1	1.4e-154	94.7	283	100	porphyra umbilicalis	TrEMBL	Yes
g7213.t1	-1.07171	3.84175e-05	0.000971028	tr|A0A1X6NLW7|A0A1X6NLW7_PORUM Lactoylglutathione lyase OS=Porphyra umbilicalis OX=2786 GN=BU14_1341s0002 PE=3 SV=1	1.2e-163	86	343	99.1	porphyra umbilicalis	TrEMBL	Yes
g2383.t1	-1.07079	2.86333e-05	0.000751833	OSX81217.1 hypothetical protein BU14_0023s0022 [Porphyra umbilicalis]	3.6e-62	87.4	151	100	porphyra umbilicalis	nr	No
g4686.t1	-1.06971	0.00454537	0.0419555	OSX70945.1 hypothetical protein BU14_0626s0013 [Porphyra umbilicalis]	4.5e-134	83.5	327	100	porphyra umbilicalis	nr	No
g4686.t1	-1.06971	0.00454537	0.0419555	OSX70945.1 hypothetical protein BU14_0626s0013 [Porphyra umbilicalis]	1.7e-124	85.3	292	100	porphyra umbilicalis	nr	No
g7682.t1	-1.06956	0.000696806	0.010024	tr|A0A1X6NQB3|A0A1X6NQB3_PORUM Tryptophan 2,3-dioxygenase OS=Porphyra umbilicalis OX=2786 GN=BU14_0720s0003 PE=3 SV=1	2.2e-211	80	509	100	porphyra umbilicalis	TrEMBL	Yes
g442.t1	-1.06817	0.00161524	0.0190345	tr|A0A1X6PCG4|A0A1X6PCG4_PORUM ACT domain-containing protein OS=Porphyra umbilicalis OX=2786 GN=BU14_0106s0023 PE=4 SV=1	4.9e-76	79.5	195	84.1	porphyra umbilicalis	TrEMBL	Yes
g620.t1	-1.06816	0.00058128	0.00866155	AAZ75664.1 manganese superoxide dismutase [Neopyropia yezoensis]	2.1e-127	100	224	100	neopyropia yezoensis	nr	Yes
g8108.t1	-1.06529	0.000840895	0.0114281
g8045.t1	-1.06422	0.00575008	0.0494239	tr|A0A1X6P9F3|A0A1X6P9F3_PORUM DOMON domain-containing protein OS=Porphyra umbilicalis OX=2786 GN=BU14_0144s0004 PE=3 SV=1	5.7e-237	57.2	846	92.4	porphyra umbilicalis	TrEMBL	Yes
g1269.t1	-1.05886	0.00268092	0.0279405	NJN60870.1 polyamine aminopropyltransferase [Coleofasciculaceae cyanobacterium RL_1_1]	6.7e-54	38.6	334	70	coleofasciculaceae cyanobacterium rl_1_1	nr	Yes
g6502.t1	-1.05871	0.000279367	0.00481241	tr|A0A1X6NWJ6|A0A1X6NWJ6_PORUM Mg-por_mtran_C domain-containing protein OS=Porphyra umbilicalis OX=2786 GN=BU14_0393s0013 PE=4 SV=1	5e-120	81.9	281	100	porphyra umbilicalis	TrEMBL	Yes
g3704.t1	-1.05601	5.00811e-05	0.00121475	OSX80709.1 hypothetical protein BU14_0033s0053 [Porphyra umbilicalis]	1e-243	75.6	623	100	porphyra umbilicalis	nr	No
g1071.t1	-1.05566	0.000116541	0.00245501	tr|A0A1X6NS79|A0A1X6NS79_PORUM RCK N-terminal domain-containing protein OS=Porphyra umbilicalis OX=2786 GN=BU14_0535s0012 PE=4 SV=1	1.8e-283	80.1	685	99.9	porphyra umbilicalis	TrEMBL	Yes
g2206.t1	-1.05081	9.39186e-06	0.000298229	sp|Q8H112|PGL1A_ARATH PGR5-like protein 1A, chloroplastic OS=Arabidopsis thaliana OX=3702 GN=PGRL1A PE=1 SV=1	5.9e-26	37	330	97.6	arabidopsis thaliana	Swiss-Prot	Yes
g4955.t1	-1.05054	0.00153814	0.0183255	OSX70123.1 hypothetical protein BU14_0892s0002 [Porphyra umbilicalis]	4.5e-14	48.2	340	100	porphyra umbilicalis	nr	No
g4469.t1	-1.04653	1.16701e-05	0.000352645	XP_018476357.1 PREDICTED: probable zinc metalloprotease EGY2, chloroplastic [Raphanus sativus]	2.3e-32	29.8	487	77.4	raphanus sativus	Plant RefSeq	No
g5990.t1	-1.04615	0.00239875	0.0256415	OSX68985.1 hypothetical protein BU14_1996s0001 [Porphyra umbilicalis]	1.8e-35	69.6	112	52.8	porphyra umbilicalis	nr	No
g3527.t1	-1.04219	0.00149426	0.0179231	OSX70735.1 hypothetical protein BU14_0675s0006 [Porphyra umbilicalis]	1.9e-143	69.9	428	95.9	porphyra umbilicalis	nr	No
g7620.t1	-1.03858	0.000329191	0.00537945	OSX70896.1 hypothetical protein BU14_0640s0002 [Porphyra umbilicalis]	9.5e-79	84.3	198	99.5	porphyra umbilicalis	nr	No
g8962.t1	-1.02383	0.000836566	0.0114267	OSX69278.1 hypothetical protein BU14_1672s0002 [Porphyra umbilicalis]	1.2e-114	93.7	221	100	porphyra umbilicalis	nr	No
g8485.t1	-1.01931	0.000167751	0.00322907	BAG09543.1 transketolase [Neopyropia yezoensis]	0	100	733	100	neopyropia yezoensis	nr	Yes
g1452.t1	-1.01861	0.00409093	0.0387528	tr|A0A1X6NYY5|A0A1X6NYY5_PORUM FAS1 domain-containing protein OS=Porphyra umbilicalis OX=2786 GN=BU14_0330s0005 PE=4 SV=1	4.5e-155	86.9	335	99.7	porphyra umbilicalis	TrEMBL	Yes
g1231.t1	-1.01312	6.0011e-05	0.00142368	XP_005711541.1 3-phosphoshikimate 1-carboxyvinyltransferase [Chondrus crispus]	1.8e-149	64.6	441	75.3	chondrus crispus	nr	Yes
g6277.t1	-1.01204	0.000869318	0.0117554	tr|R7QQX9|R7QQX9_CHOCR Aminotran_1_2 domain-containing protein OS=Chondrus crispus OX=2769 GN=CHC_T00007026001 PE=4 SV=1	9.8e-160	68.6	404	96	chondrus crispus	TrEMBL	Yes
g2729.t1	-1.01111	0.000455832	0.00706475	OSX75766.1 hypothetical protein BU14_0222s0011 [Porphyra umbilicalis]	2.7e-89	71.6	261	99.2	porphyra umbilicalis	nr	No
g619.t1	-1.01026	0.0057748	0.0494239	PXF44704.1 Cell division protein FtsY-like [Gracilariopsis chorda]	1.2e-108	62.8	352	99.2	gracilariopsis chorda	nr	Yes
g6280.t1	-1.00937	0.000294776	0.00499826	OSX69031.1 hypothetical protein BU14_1942s0001 [Porphyra umbilicalis]	3.2e-131	70.4	379	99.2	porphyra umbilicalis	nr	No
